# Supplementary material for: Lactiplantibacillus plantarum DSM20174 Attenuates the Progression of Non-Alcoholic Fatty Liver Disease by Modulating Gut Microbiota, Improving Metabolic Risk Factors, and Attenuating Adipose Inflammation
Source: Nutrients. 2022 Dec 7;14(24):5212. doi: 10.3390/nu14245212 (PMC9787191; doi:10.3390/nu14245212)
Supplement: Supplementary file 1 [file nutrients-14-05212-s001.zip]

Archive with 2 entries (2 files):
- nutrients-2041266-supplementary Table S1 and S2.pdf
- nutrients-2041266-supplementary Table S3.xlsx
