# Supplementary material for: Lactiplantibacillus plantarum DSM20174 Attenuates the Progression of Non-Alcoholic Fatty Liver Disease by Modulating Gut Microbiota, Improving Metabolic Risk Factors, and Attenuating Adipose Inflammation
Source: Nutrients. 2022 Dec 7;14(24):5212. doi: 10.3390/nu14245212 (PMC9787191; doi:10.3390/nu14245212)
Supplement: Supplementary file 1 [file nutrients-14-05212-s001.zip › nutrients-2041266-supplementary Table S3.xlsx]

## Sheet: Listado de OTUs
	Kingdom	Phylum	Class	Order	Family	Genus	Species	Normal_R1	Normal_R2	Normal_R3	Normal_R4	Normal_R5	Normal_R6	HFHF_R13	HFHF_R14	HFHF_R15	HFHF_R16	HFHF_R17	HFHF_R18	HFHF.LP_R25	HFHF.LP_R26	HFHF.LP_R27	HFHF.LP_R28	HFHF.LP_R29	HFHF.LP_R30	HFHF.BC_R37	HFHF.BC_R38	HFHF.BC_R39	HFHF.BC_R40	HFHF.BC_R41	HFHF.BC_R42	HFHF.BC.LP_R49	HFHF.BC.LP_R50	HFHF.BC.LP_R51	HFHF.BC.LP_R52	HFHF.BC.LP_R53	HFHF.BC.LP_R54
OTU_1	Bacteria	Firmicutes	Bacilli	Lactobacillales	Lactobacillaceae	Lactobacillus	?	4187	3394	14972	4189	3997	4583	9318	4380	9713	6060	5110	18810	13146	65272	36788	18892	12975	11242	9752	52208	5880	89297	60606	59986	50885	39008	25827	24548	34080	64152
OTU_10	Bacteria	Firmicutes	Clostridia	Clostridiales	Ruminococcaceae	Oscillospira	?	1170	657	6924	2099	651	2260	4014	2922	13133	15561	17869	3734	11750	3011	9540	14612	3548	4722	7683	5315	2338	6054	1754	5127	1598	866	10331	6383	7869	5738
OTU_100	Bacteria	Firmicutes	Erysipelotrichi	Erysipelotrichales	Erysipelotrichaceae	?	?	2	8	5	5	10	7	0	0	0	0	1	2	0	3	0	0	0	306	399	65	189	4601	60	7	0	0	194	430	0	34
OTU_1000	Bacteria	Firmicutes	Clostridia	Clostridiales	?	?	?	0	0	3	1	0	1	4	0	0	0	2	0	0	0	0	0	0	0	0	0	0	0	0	0	0	0	0	0	0	0
OTU_1001	Bacteria	Firmicutes	Clostridia	Clostridiales	Ruminococcaceae	?	?	0	0	0	0	0	0	0	0	0	0	0	0	0	1	0	0	3	0	0	0	0	1	0	0	0	0	0	6	0	0
OTU_1002	Bacteria	Firmicutes	Clostridia	Clostridiales	?	?	?	1	0	0	0	0	0	0	0	0	4	0	1	0	0	0	3	0	0	0	0	0	0	0	0	0	0	1	0	0	1
OTU_1003	Bacteria	Firmicutes	Erysipelotrichi	Erysipelotrichales	Erysipelotrichaceae	Allobaculum	?	0	0	0	0	0	0	0	1	0	0	0	0	0	3	0	0	0	0	0	0	0	3	4	0	0	0	0	0	0	0
OTU_1004	Bacteria	Firmicutes	Bacilli	Bacillales	Staphylococcaceae	Staphylococcus	?	0	0	0	0	0	0	0	0	0	0	0	1	0	0	0	0	0	4	0	0	0	1	1	0	0	0	3	0	0	1
OTU_1005	Bacteria	Bacteroidetes	Bacteroidia	Bacteroidales	S24-7	?	?	0	0	0	0	1	0	0	0	1	0	0	0	0	3	0	0	0	1	0	0	0	0	0	1	0	1	0	0	2	1
OTU_1007	Bacteria	Firmicutes	Clostridia	Clostridiales	Ruminococcaceae	?	?	0	0	0	0	0	0	0	0	0	0	2	0	1	0	0	4	0	0	0	0	0	0	0	0	0	0	0	0	4	0
OTU_1008	Bacteria	Firmicutes	Clostridia	Clostridiales	Lachnospiraceae	?	?	0	0	0	0	0	0	0	0	2	5	2	0	0	0	0	0	0	0	0	0	0	0	0	0	0	0	0	2	0	0
OTU_1009	Bacteria	Firmicutes	Clostridia	Clostridiales	Ruminococcaceae	Oscillospira	?	0	0	0	0	0	0	0	0	0	0	6	3	0	0	0	1	0	0	0	0	0	0	0	1	0	0	0	0	0	0
OTU_101	Bacteria	Firmicutes	Clostridia	Clostridiales	Lachnospiraceae	?	?	0	0	0	0	0	0	629	197	972	988	20	468	130	157	681	1123	163	256	54	188	16	21	0	1	1	1	21	50	0	50
OTU_1010	Bacteria	Bacteroidetes	Bacteroidia	Bacteroidales	S24-7	?	?	4	0	3	0	0	4	0	0	0	0	0	0	0	0	0	0	0	0	0	0	0	0	0	0	0	0	0	0	0	0
OTU_1012	Bacteria	Firmicutes	Clostridia	Clostridiales	Ruminococcaceae	Oscillospira	?	0	0	0	0	0	0	0	0	0	3	1	0	6	0	0	1	0	0	0	0	0	0	0	0	0	0	0	0	0	0
OTU_1013	Bacteria	Bacteroidetes	Bacteroidia	Bacteroidales	S24-7	?	?	0	0	0	0	0	0	1	0	0	1	0	1	1	0	0	0	1	0	0	1	0	0	2	0	2	0	0	0	0	0
OTU_1014	Bacteria	Firmicutes	Bacilli	Lactobacillales	Lactobacillaceae	Lactobacillus	?	0	0	3	0	0	0	0	0	0	0	0	0	0	0	0	0	3	0	0	0	0	2	0	0	0	0	2	0	0	0
OTU_1015	Bacteria	Bacteroidetes	Bacteroidia	Bacteroidales	[Paraprevotellaceae]	[Prevotella]	?	0	5	0	0	0	0	0	0	0	0	3	1	0	1	0	0	0	0	0	0	0	0	0	0	0	0	0	0	0	0
OTU_102	Bacteria	Firmicutes	Clostridia	Clostridiales	Ruminococcaceae	?	?	16	15	65	34	9	22	117	466	475	413	1246	180	278	121	279	310	223	213	92	46	34	77	132	252	142	14	219	143	303	87
OTU_1020	Bacteria	Bacteroidetes	Bacteroidia	Bacteroidales	S24-7	?	?	0	2	6	0	1	1	0	0	0	0	0	0	0	0	0	0	0	0	0	0	0	0	0	0	0	0	0	0	0	0
OTU_1021	Bacteria	Firmicutes	Clostridia	Clostridiales	Lachnospiraceae	Shuttleworthia	?	0	0	0	0	0	0	0	1	0	0	0	0	0	0	0	0	0	0	1	0	0	5	0	0	0	1	0	0	0	2
OTU_1022	Bacteria	Firmicutes	Clostridia	Clostridiales	Lachnospiraceae	[Ruminococcus]	gnavus	0	0	0	0	0	0	0	0	4	0	0	0	0	1	0	4	0	0	0	0	0	0	0	1	0	0	0	0	0	0
OTU_1024	Bacteria	Firmicutes	Clostridia	Clostridiales	Ruminococcaceae	Oscillospira	?	0	0	0	0	0	0	0	2	0	3	0	1	0	0	0	3	0	0	0	0	0	0	0	0	1	0	0	0	0	0
OTU_1025	Bacteria	Firmicutes	Bacilli	Bacillales	Staphylococcaceae	Staphylococcus	sciuri	0	0	0	0	0	0	0	0	0	0	0	0	0	2	2	3	0	1	0	2	0	0	0	0	0	0	0	0	0	0
OTU_1027	Bacteria	Firmicutes	Erysipelotrichi	Erysipelotrichales	?	?	?	0	0	0	0	0	1	0	0	0	0	0	0	0	6	0	0	3	0	0	0	0	0	0	0	0	0	0	0	0	0
OTU_1028	Bacteria	Bacteroidetes	Bacteroidia	Bacteroidales	Bacteroidaceae	5-7N15	?	1	1	3	0	0	1	0	0	0	0	4	0	0	0	0	0	0	0	0	0	0	0	0	0	0	0	0	0	0	0
OTU_103	Bacteria	Firmicutes	Clostridia	Clostridiales	Lachnospiraceae	?	?	1	0	9	8	0	4	173	175	557	350	586	108	421	363	334	614	247	199	157	38	41	331	0	0	119	50	334	126	261	403
OTU_1030	Bacteria	Bacteroidetes	Bacteroidia	Bacteroidales	S24-7	?	?	1	3	3	0	0	3	0	0	0	0	0	0	0	0	0	0	0	0	0	0	0	0	0	0	0	0	0	0	0	0
OTU_1031	Bacteria	Firmicutes	Clostridia	Clostridiales	Lachnospiraceae	?	?	0	0	0	0	0	0	0	0	0	0	1	0	0	0	0	0	0	0	4	1	2	0	0	0	0	0	0	0	0	2
OTU_1032	Bacteria	Firmicutes	Clostridia	Clostridiales	?	?	?	0	0	1	0	0	1	2	1	0	3	0	2	0	0	0	0	0	0	0	0	0	0	0	0	0	0	0	0	0	0
OTU_1033	Bacteria	Firmicutes	Clostridia	Clostridiales	Ruminococcaceae	Oscillospira	?	0	0	6	0	0	0	0	0	0	4	0	0	0	0	0	0	0	0	0	0	0	0	0	0	0	0	0	0	0	0
OTU_1034	Bacteria	Bacteroidetes	Bacteroidia	Bacteroidales	S24-7	?	?	0	0	0	0	1	0	0	0	0	0	0	0	0	0	0	0	0	0	1	0	0	5	0	0	0	0	0	0	3	0
OTU_1035	Bacteria	Firmicutes	Clostridia	Clostridiales	?	?	?	3	0	0	0	0	0	0	0	0	0	0	0	0	0	0	0	1	0	0	3	0	0	3	0	0	0	0	0	0	0
OTU_1036	Bacteria	Firmicutes	Erysipelotrichi	Erysipelotrichales	Erysipelotrichaceae	Coprobacillus	?	0	3	1	0	0	6	0	0	0	0	0	0	0	0	0	0	0	0	0	0	0	0	0	0	0	0	0	0	0	0
OTU_1037	Bacteria	Firmicutes	Clostridia	Clostridiales	Ruminococcaceae	Faecalibacterium	prausnitzii	0	0	0	0	0	0	0	0	0	0	0	0	4	0	0	0	0	1	0	0	0	0	0	0	0	3	0	0	2	0
OTU_1038	Bacteria	Bacteroidetes	Bacteroidia	Bacteroidales	?	?	?	4	2	3	0	1	0	0	0	0	0	0	0	0	0	0	0	0	0	0	0	0	0	0	0	0	0	0	0	0	0
OTU_1039	Bacteria	Firmicutes	Clostridia	Clostridiales	Ruminococcaceae	Oscillospira	?	0	0	0	0	0	0	0	1	0	3	1	0	0	1	0	0	0	0	0	4	0	0	0	0	0	0	0	0	0	0
OTU_104	Bacteria	Bacteroidetes	Bacteroidia	Bacteroidales	S24-7	?	?	845	739	1979	610	674	915	1	0	1	0	5	0	0	1	0	0	0	1	0	0	0	0	0	0	0	0	0	0	1	0
OTU_1040	Bacteria	Proteobacteria	Alphaproteobacteria	Rhizobiales	Bradyrhizobiaceae	Bradyrhizobium	elkanii	0	0	0	0	0	0	0	0	0	0	0	0	0	0	1	0	2	0	0	0	1	5	0	0	0	0	0	0	0	1
OTU_1041	Bacteria	Bacteroidetes	Bacteroidia	Bacteroidales	?	?	?	1	0	1	0	0	0	0	0	0	0	0	0	0	0	0	0	0	1	0	0	0	2	0	0	1	1	0	1	2	0
OTU_1042	Bacteria	Bacteroidetes	Bacteroidia	Bacteroidales	S24-7	?	?	0	0	0	0	0	0	2	0	1	0	0	0	1	0	0	0	2	0	0	0	0	0	2	0	0	0	0	0	1	1
OTU_1043	Bacteria	Firmicutes	Erysipelotrichi	Erysipelotrichales	Erysipelotrichaceae	?	?	0	0	1	0	0	0	0	0	0	0	2	1	1	0	0	0	0	0	2	0	0	1	0	0	0	0	0	0	0	2
OTU_1044	Bacteria	Bacteroidetes	Bacteroidia	Bacteroidales	S24-7	?	?	2	3	2	1	0	0	1	1	0	0	0	0	0	0	0	0	0	0	0	0	0	0	0	0	0	0	0	0	0	0
OTU_1047	Bacteria	Firmicutes	Clostridia	Clostridiales	Lachnospiraceae	Dorea	?	0	0	0	0	0	0	0	0	1	0	1	0	0	0	0	3	0	1	1	0	0	0	0	0	0	0	0	0	0	3
OTU_1048	Bacteria	Firmicutes	Clostridia	Clostridiales	Lachnospiraceae	?	?	0	0	0	0	0	0	0	0	0	5	0	1	3	0	0	1	0	0	0	0	0	0	0	0	0	0	0	0	0	0
OTU_105	Bacteria	Firmicutes	Clostridia	Clostridiales	Lachnospiraceae	?	?	90	65	591	233	55	229	269	385	251	230	302	194	136	312	201	220	220	64	202	54	111	168	250	138	212	65	161	77	113	165
OTU_1050	Bacteria	Bacteroidetes	Bacteroidia	Bacteroidales	S24-7	?	?	0	0	0	0	0	0	1	0	0	0	0	1	0	0	2	0	0	0	0	0	0	1	4	0	0	0	0	0	0	1
OTU_1051	Bacteria	Firmicutes	Clostridia	Clostridiales	Lachnospiraceae	[Ruminococcus]	gnavus	0	0	0	0	0	0	0	0	3	1	0	0	0	0	2	1	0	0	0	0	0	0	0	0	0	0	0	1	2	0
OTU_1053	Bacteria	Firmicutes	Clostridia	Clostridiales	?	?	?	1	0	0	3	0	2	0	0	0	0	0	0	0	0	0	0	0	0	0	0	0	0	4	0	0	0	0	0	0	0
OTU_1054	Bacteria	Firmicutes	Clostridia	Clostridiales	Ruminococcaceae	Ruminococcus	?	0	0	0	2	0	0	0	0	0	0	1	0	1	1	4	0	0	1	0	0	0	0	0	0	0	0	0	0	0	0
OTU_1055	Bacteria	Firmicutes	Clostridia	Clostridiales	Ruminococcaceae	?	?	0	0	0	0	0	0	0	0	0	0	0	6	0	2	0	0	0	2	0	0	0	0	0	0	0	0	0	0	0	0
OTU_1056	Bacteria	Firmicutes	Clostridia	Clostridiales	Ruminococcaceae	Ruminococcus	?	0	0	0	0	0	1	0	0	0	0	2	0	1	3	0	0	0	0	0	0	0	0	0	0	0	0	0	0	0	3
OTU_1057	Bacteria	Firmicutes	Clostridia	Clostridiales	Ruminococcaceae	Oscillospira	?	0	0	1	0	0	0	0	1	0	0	0	0	0	0	0	2	2	0	0	0	0	4	0	0	0	0	0	0	0	0
OTU_1058	Bacteria	Firmicutes	Clostridia	Clostridiales	Ruminococcaceae	Oscillospira	?	0	0	1	0	0	0	0	0	0	0	0	0	0	0	1	0	5	0	0	0	0	0	0	0	0	0	2	0	0	0
OTU_106	Bacteria	Firmicutes	Clostridia	Clostridiales	Ruminococcaceae	?	?	15	5	43	18	10	32	459	530	309	736	659	273	701	83	244	306	224	70	45	183	23	110	27	53	35	11	182	162	106	86
OTU_1060	Bacteria	Firmicutes	Clostridia	Clostridiales	Ruminococcaceae	?	?	0	0	0	0	0	0	2	0	1	0	0	1	0	0	0	0	5	0	0	0	0	0	0	0	0	0	0	0	0	0
OTU_1061	Bacteria	Firmicutes	Clostridia	Clostridiales	Lachnospiraceae	?	?	0	0	0	0	0	0	0	0	6	0	0	3	0	0	0	0	0	0	0	0	0	0	0	0	0	0	0	0	0	0
OTU_1062	Bacteria	Firmicutes	Clostridia	Clostridiales	Ruminococcaceae	?	?	0	0	0	0	0	0	0	0	0	0	0	0	0	0	0	0	0	3	0	3	0	0	1	0	0	0	2	0	0	0
OTU_1063	Bacteria	Firmicutes	Clostridia	Clostridiales	Ruminococcaceae	Oscillospira	?	0	0	0	1	0	0	0	0	0	0	1	4	0	0	1	0	0	0	0	0	0	1	0	1	0	0	0	0	0	0
OTU_1065	Bacteria	Firmicutes	Clostridia	Clostridiales	?	?	?	0	0	0	0	0	0	0	0	0	1	0	0	0	0	2	2	0	0	0	0	0	2	0	1	0	0	0	0	1	0
OTU_1066	Bacteria	Firmicutes	Clostridia	Clostridiales	Lachnospiraceae	?	?	0	0	0	0	0	0	2	0	2	0	0	0	0	0	0	0	0	0	0	1	0	0	0	0	0	0	0	0	0	4
OTU_1067	Bacteria	Firmicutes	Clostridia	Clostridiales	?	?	?	0	0	0	0	0	0	1	0	0	0	0	0	0	0	0	0	2	6	0	0	0	0	0	0	0	0	0	0	0	0
OTU_1069	Bacteria	Verrucomicrobia	Verrucomicrobiae	Verrucomicrobiales	Verrucomicrobiaceae	Akkermansia	muciniphila	0	0	3	0	0	0	0	0	1	0	0	0	0	3	1	0	0	0	1	0	0	0	0	0	0	0	0	0	0	0
OTU_107	Bacteria	Firmicutes	Clostridia	Clostridiales	Lachnospiraceae	?	?	82	48	639	223	31	243	110	34	26	74	52	33	18	846	944	1420	57	5	153	10	29	155	8	7	10	8	92	44	3	16
OTU_1070	Bacteria	Tenericutes	Mollicutes	RF39	?	?	?	0	0	0	0	0	0	0	0	0	0	0	0	0	0	0	0	0	0	1	0	1	4	0	0	0	0	0	0	0	3
OTU_1072	Bacteria	Firmicutes	Clostridia	Clostridiales	Lachnospiraceae	[Ruminococcus]	gnavus	0	0	2	0	0	0	0	0	0	0	0	1	0	0	0	0	0	0	1	2	0	0	1	1	0	0	1	0	0	0
OTU_1073	Bacteria	Tenericutes	Mollicutes	RF39	?	?	?	0	0	0	0	0	0	0	0	0	0	0	0	0	0	7	0	2	0	0	0	0	0	0	0	0	0	0	0	0	0
OTU_1074	Bacteria	Bacteroidetes	Bacteroidia	Bacteroidales	S24-7	?	?	1	7	1	0	0	0	0	0	0	0	0	0	0	0	0	0	0	0	0	0	0	0	0	0	0	0	0	0	0	0
OTU_1075	Bacteria	Firmicutes	Bacilli	Lactobacillales	?	?	?	0	0	0	0	0	0	0	3	0	0	0	0	0	1	0	0	0	0	0	0	0	0	0	0	0	0	0	5	0	0
OTU_1076	Bacteria	Bacteroidetes	Bacteroidia	Bacteroidales	S24-7	?	?	0	1	0	0	0	0	0	0	0	0	0	0	0	0	0	0	0	0	0	1	2	0	1	0	0	0	0	1	0	3
OTU_1077	Bacteria	Bacteroidetes	Bacteroidia	Bacteroidales	?	?	?	0	0	0	0	0	1	0	0	0	0	0	0	0	0	0	0	0	0	0	0	1	0	1	0	0	3	0	0	2	1
OTU_1078	Bacteria	Firmicutes	Clostridia	Clostridiales	Ruminococcaceae	Ruminococcus	?	0	0	0	0	0	0	0	0	1	0	0	0	2	0	1	2	0	1	0	0	0	0	0	0	0	0	0	0	0	2
OTU_108	Bacteria	Firmicutes	Clostridia	Clostridiales	Ruminococcaceae	?	?	62	60	359	124	64	108	158	93	875	540	60	362	155	549	144	75	213	50	38	300	24	454	0	0	46	106	85	13	30	232
OTU_1083	Bacteria	Firmicutes	Clostridia	Clostridiales	Ruminococcaceae	Oscillospira	?	0	0	0	0	0	0	0	1	0	6	0	0	0	0	0	0	0	0	0	0	0	0	0	1	0	0	0	1	0	0
OTU_1085	Bacteria	Bacteroidetes	Bacteroidia	Bacteroidales	S24-7	?	?	0	0	1	0	0	0	0	0	0	0	0	0	0	1	0	0	0	0	0	4	0	1	0	0	0	2	0	0	0	0
OTU_1086	Bacteria	Firmicutes	Clostridia	?	?	?	?	0	1	0	0	0	8	0	0	0	0	0	0	0	0	0	0	0	0	0	0	0	0	0	0	0	0	0	0	0	0
OTU_1089	Bacteria	Firmicutes	Clostridia	?	?	?	?	0	0	0	0	0	0	4	0	0	0	0	0	0	0	0	0	0	0	0	0	0	0	2	0	0	3	0	0	0	0
OTU_109	Bacteria	Firmicutes	Clostridia	Clostridiales	Lachnospiraceae	?	?	0	0	2	2	0	0	1634	541	136	412	646	468	10	1	1	8	187	153	3	3	1	12	1	0	464	67	74	58	443	2
OTU_1090	Bacteria	Bacteroidetes	Bacteroidia	Bacteroidales	[Paraprevotellaceae]	[Prevotella]	?	1	1	0	0	1	0	0	0	0	3	0	1	0	0	0	0	2	0	0	0	0	0	0	0	0	0	0	0	0	0
OTU_1092	Bacteria	Firmicutes	Clostridia	Clostridiales	Ruminococcaceae	Ruminococcus	?	0	0	7	0	0	1	0	0	1	0	0	0	0	0	0	0	0	0	0	0	0	0	0	0	0	0	0	0	0	0
OTU_1093	Bacteria	Bacteroidetes	Bacteroidia	Bacteroidales	S24-7	?	?	0	0	2	0	0	0	0	0	0	0	0	0	0	5	0	0	0	0	1	0	0	0	0	0	0	1	0	0	0	0
OTU_1095	Bacteria	Bacteroidetes	Bacteroidia	Bacteroidales	Rikenellaceae	?	?	0	0	0	0	0	0	0	0	0	0	0	2	0	0	0	0	1	0	1	1	0	0	0	0	3	0	1	0	0	0
OTU_1097	Bacteria	Bacteroidetes	Bacteroidia	Bacteroidales	S24-7	?	?	6	1	0	0	1	1	0	0	0	0	0	0	0	0	0	0	0	0	0	0	0	0	0	0	0	0	0	0	0	0
OTU_11	Bacteria	Bacteroidetes	Bacteroidia	Bacteroidales	S24-7	?	?	3872	3408	6985	1744	3440	2385	1361	560	3694	1861	1297	2865	1867	5874	2268	1010	4565	6151	5456	2222	2791	19982	13337	10270	7074	17513	10985	8078	5461	13835
OTU_110	Bacteria	Bacteroidetes	Bacteroidia	Bacteroidales	S24-7	?	?	19	11	29	6	29	4	82	119	444	316	145	267	142	204	189	31	298	185	146	335	78	344	602	295	219	127	110	120	126	236
OTU_1101	Bacteria	Firmicutes	Clostridia	Clostridiales	Ruminococcaceae	?	?	0	0	0	0	0	0	2	0	0	0	0	0	0	0	4	0	0	3	0	0	0	0	0	0	0	0	0	0	0	0
OTU_1102	Bacteria	Firmicutes	Clostridia	Clostridiales	?	?	?	0	0	2	0	0	1	3	0	1	0	0	0	0	0	0	2	0	0	0	0	0	0	0	0	0	0	0	0	0	0
OTU_1103	Bacteria	Bacteroidetes	Bacteroidia	?	?	?	?	3	0	0	0	0	0	0	0	0	0	0	0	0	0	0	0	0	0	0	0	0	0	0	3	1	1	1	0	0	0
OTU_1104	Bacteria	Firmicutes	Clostridia	Clostridiales	Ruminococcaceae	Oscillospira	?	0	0	0	0	0	0	0	0	0	0	2	0	4	0	0	1	0	0	0	0	0	0	0	2	0	0	0	0	0	0
OTU_1106	Bacteria	Bacteroidetes	Bacteroidia	Bacteroidales	S24-7	?	?	0	0	0	0	0	0	0	0	0	0	0	0	0	4	3	0	0	0	0	0	0	0	2	0	0	0	0	0	0	0
OTU_1107	Bacteria	Cyanobacteria	Chloroplast	?	?	?	?	0	0	1	0	0	0	0	3	0	0	0	0	0	0	0	0	0	0	0	0	0	3	0	0	0	0	0	0	0	2
OTU_1108	Bacteria	Firmicutes	Clostridia	Clostridiales	Ruminococcaceae	Oscillospira	?	0	0	8	0	0	1	0	0	0	0	0	0	0	0	0	0	0	0	0	0	0	0	0	0	0	0	0	0	0	0
OTU_1109	Bacteria	Bacteroidetes	Bacteroidia	Bacteroidales	S24-7	?	?	0	0	1	1	1	0	0	0	0	0	0	2	0	0	0	0	0	0	1	0	0	1	1	1	0	0	0	0	0	0
OTU_111	Bacteria	Firmicutes	Clostridia	Clostridiales	?	?	?	6	3	133	45	5	57	112	118	50	39	86	37	141	47	319	1250	21	198	24	132	11	166	581	893	45	15	252	80	86	265
OTU_1110	Bacteria	Bacteroidetes	Bacteroidia	Bacteroidales	S24-7	?	?	0	0	1	0	0	1	0	0	0	0	0	0	0	1	1	0	0	0	1	0	2	1	1	0	0	0	0	0	0	0
OTU_1111	Bacteria	Firmicutes	Clostridia	Clostridiales	?	?	?	0	0	0	0	0	0	0	0	0	0	1	0	2	1	0	0	0	0	0	0	0	4	0	0	0	0	1	0	0	0
OTU_1113	Bacteria	Bacteroidetes	Bacteroidia	Bacteroidales	S24-7	?	?	0	0	1	0	0	0	0	0	0	0	0	0	0	0	0	0	0	0	0	0	1	0	0	0	5	0	0	0	0	2
OTU_1115	Bacteria	Bacteroidetes	Bacteroidia	Bacteroidales	S24-7	?	?	0	0	1	1	0	0	0	0	0	1	0	0	0	0	0	0	0	0	0	0	0	0	0	0	3	0	0	0	0	3
OTU_1116	Bacteria	TM7	TM7-3	CW040	F16	?	?	0	0	0	2	0	0	0	1	1	0	0	0	0	0	0	0	1	0	0	0	0	0	0	0	0	3	1	0	0	0
OTU_112	Bacteria	Firmicutes	Clostridia	Clostridiales	Ruminococcaceae	Oscillospira	?	7	11	312	110	9	145	397	579	64	699	123	385	30	670	578	676	32	12	3	3	1	9	13	11	103	13	25	5	158	13
OTU_1121	Bacteria	Firmicutes	Clostridia	Clostridiales	?	?	?	0	0	0	0	0	0	0	0	0	0	0	0	0	0	0	0	4	5	0	0	0	0	0	0	0	0	0	0	0	0
OTU_1123	Bacteria	Firmicutes	Clostridia	Clostridiales	?	?	?	0	0	0	0	0	0	0	0	2	2	0	0	0	0	4	0	0	0	0	0	0	0	0	0	0	0	0	0	0	0
OTU_1124	Bacteria	Bacteroidetes	Bacteroidia	Bacteroidales	Rikenellaceae	?	?	4	0	0	0	0	0	0	0	0	0	0	0	0	0	0	0	0	0	0	0	0	0	3	0	0	0	0	0	0	1
OTU_1125	Bacteria	Bacteroidetes	Bacteroidia	Bacteroidales	S24-7	?	?	0	0	0	0	0	2	0	0	0	0	0	0	0	0	0	0	0	0	0	1	0	1	0	0	3	0	0	0	1	0
OTU_1126	Bacteria	Actinobacteria	Actinobacteria	Actinomycetales	Micrococcaceae	Rothia	aeria	0	3	0	0	0	0	0	0	0	1	0	0	0	0	0	0	0	0	0	0	0	0	0	0	1	1	0	0	0	2
OTU_1128	Bacteria	Firmicutes	Clostridia	Clostridiales	Christensenellaceae	?	?	0	1	0	2	0	0	1	0	1	0	0	0	1	0	0	0	1	0	0	0	0	0	0	0	0	1	0	0	0	0
OTU_1129	Bacteria	Bacteroidetes	Bacteroidia	Bacteroidales	Rikenellaceae	AF12	?	0	0	0	0	0	0	0	2	0	0	0	0	0	0	0	3	0	0	0	0	0	0	0	0	0	0	0	0	0	3
OTU_113	Bacteria	Firmicutes	Clostridia	Clostridiales	Ruminococcaceae	Ruminococcus	?	7	5	415	145	10	184	36	49	51	38	42	21	505	94	210	398	211	179	125	66	53	353	426	454	159	370	174	140	171	37
OTU_1130	Bacteria	Tenericutes	Mollicutes	RF39	?	?	?	0	0	0	0	0	0	0	0	0	0	0	0	0	0	0	0	0	8	0	0	0	0	0	0	0	0	0	0	0	0
OTU_1131	Bacteria	Firmicutes	Erysipelotrichi	Erysipelotrichales	Erysipelotrichaceae	Allobaculum	?	0	0	0	0	0	0	0	0	2	0	0	0	0	0	2	0	0	0	0	0	0	0	0	2	0	2	0	0	0	0
OTU_1133	Bacteria	Firmicutes	Clostridia	Clostridiales	Ruminococcaceae	Ruminococcus	?	0	0	0	0	0	0	3	0	0	3	0	0	0	0	0	1	0	0	0	0	0	0	0	0	0	0	1	0	0	0
OTU_1134	Bacteria	Firmicutes	Clostridia	Clostridiales	Lachnospiraceae	?	?	0	0	0	0	0	0	0	0	4	2	0	0	0	0	1	0	0	0	0	0	0	0	0	0	0	0	0	1	0	0
OTU_1137	Bacteria	Bacteroidetes	Bacteroidia	Bacteroidales	[Odoribacteraceae]	Odoribacter	?	2	1	1	0	0	0	0	0	0	0	0	0	0	4	0	0	0	0	0	0	0	0	0	0	0	0	0	0	0	0
OTU_1139	Bacteria	Firmicutes	Clostridia	Clostridiales	?	?	?	0	0	0	0	0	0	0	1	1	3	1	1	0	0	0	0	0	0	0	0	0	0	0	0	0	0	1	0	0	0
OTU_114	Bacteria	Firmicutes	Clostridia	Clostridiales	Ruminococcaceae	?	?	25	7	135	48	17	48	339	238	348	375	134	223	180	311	572	448	287	282	89	76	27	43	41	50	56	45	183	196	95	183
OTU_1140	Bacteria	Firmicutes	Clostridia	Clostridiales	?	?	?	0	0	0	0	0	0	0	0	2	2	0	0	0	0	0	2	0	0	0	0	0	0	0	0	0	0	0	0	0	2
OTU_1141	Bacteria	Firmicutes	Clostridia	Clostridiales	?	?	?	1	0	3	0	3	1	0	0	0	0	0	0	0	0	0	0	0	0	0	0	0	0	0	0	0	0	0	0	0	0
OTU_1142	Bacteria	Firmicutes	Clostridia	Clostridiales	?	?	?	0	0	1	0	0	0	2	1	0	2	0	0	0	0	0	0	0	0	0	0	1	0	0	0	0	0	1	0	0	0
OTU_1143	Bacteria	Firmicutes	?	?	?	?	?	0	0	0	0	0	0	0	0	0	0	0	0	0	0	0	0	0	0	0	3	0	2	0	1	0	2	0	0	0	0
OTU_1144	Bacteria	Tenericutes	Mollicutes	RF39	?	?	?	0	3	1	0	0	4	0	0	0	0	0	0	0	0	0	0	0	0	0	0	0	0	0	0	0	0	0	0	0	0
OTU_1146	Bacteria	Proteobacteria	Betaproteobacteria	Burkholderiales	Oxalobacteraceae	?	?	0	0	0	0	0	0	0	0	0	0	0	0	0	0	0	0	0	0	0	0	0	4	3	1	0	0	0	0	0	0
OTU_1147	Bacteria	Firmicutes	Clostridia	Clostridiales	Lachnospiraceae	?	?	0	0	2	3	2	0	0	0	0	0	1	0	0	0	0	0	0	0	0	0	0	0	0	0	0	0	0	0	0	0
OTU_1148	Bacteria	Firmicutes	Clostridia	Clostridiales	?	?	?	0	0	0	0	0	0	0	0	0	0	2	0	4	0	0	0	1	0	0	1	0	0	0	0	0	0	0	0	0	0
OTU_1149	Bacteria	Tenericutes	Mollicutes	RF39	?	?	?	0	0	0	0	0	0	0	0	0	0	0	0	0	4	0	0	4	0	0	0	0	0	0	0	0	0	0	0	0	0
OTU_115	Bacteria	Bacteroidetes	Bacteroidia	Bacteroidales	S24-7	?	?	625	591	1952	403	677	423	3	0	3	3	5	2	1	0	0	0	3	3	23	16	12	11	8	3	7	3	6	5	12	6
OTU_1151	Bacteria	Firmicutes	Clostridia	Clostridiales	Ruminococcaceae	?	?	0	0	1	0	0	0	0	0	0	0	0	0	1	0	0	0	0	4	1	0	0	1	0	0	0	0	0	0	0	0
OTU_1152	Bacteria	Firmicutes	Erysipelotrichi	Erysipelotrichales	Erysipelotrichaceae	Allobaculum	?	0	0	0	0	0	0	0	0	1	0	0	0	0	0	0	0	0	0	0	0	0	1	3	2	0	1	0	0	0	0
OTU_1153	Bacteria	Cyanobacteria	4C0d-2	YS2	?	?	?	0	0	0	0	0	1	0	0	0	0	0	2	0	0	0	0	0	0	0	0	0	4	0	0	0	0	0	0	0	1
OTU_1157	Bacteria	Bacteroidetes	Bacteroidia	Bacteroidales	Rikenellaceae	?	?	0	0	0	0	0	0	0	0	0	0	5	0	0	0	0	0	0	0	0	0	0	0	0	0	0	0	3	0	0	0
OTU_1158	Bacteria	Bacteroidetes	Bacteroidia	Bacteroidales	[Odoribacteraceae]	Odoribacter	?	0	0	0	0	0	0	0	0	0	0	0	0	0	0	0	0	0	0	0	0	0	0	0	1	4	0	0	3	0	0
OTU_1159	Bacteria	Firmicutes	Clostridia	Clostridiales	Ruminococcaceae	?	?	0	0	0	0	0	0	0	0	0	0	0	0	0	0	0	0	0	2	0	0	0	0	2	0	0	0	0	4	0	0
OTU_116	Bacteria	Firmicutes	Clostridia	Clostridiales	?	?	?	8	2	30	3	4	14	32	1563	28	1	273	49	0	221	210	115	232	87	528	2	253	10	0	1	94	0	33	63	60	799
OTU_1160	Bacteria	Bacteroidetes	Bacteroidia	Bacteroidales	S24-7	?	?	2	0	2	1	0	0	0	0	0	0	0	0	0	0	0	0	3	0	0	0	0	0	0	0	0	0	0	0	0	0
OTU_1163	Bacteria	Firmicutes	Clostridia	Clostridiales	Peptococcaceae	?	?	0	0	0	0	0	0	0	0	0	0	0	3	1	0	0	4	0	0	0	0	0	0	0	0	0	0	0	0	0	0
OTU_1164	Bacteria	Firmicutes	Clostridia	Clostridiales	?	?	?	0	0	0	0	0	0	0	0	3	0	0	0	0	0	0	0	3	0	0	0	0	0	0	0	1	0	0	1	0	0
OTU_1165	Bacteria	Firmicutes	Clostridia	Clostridiales	Lachnospiraceae	?	?	0	0	0	0	0	0	0	0	0	1	0	1	1	2	0	0	0	0	0	0	0	0	0	0	1	0	0	2	0	0
OTU_1167	Bacteria	Firmicutes	Clostridia	Clostridiales	Clostridiaceae	?	?	0	0	0	0	0	0	3	0	0	0	0	0	0	0	3	0	0	0	0	0	0	0	0	2	0	0	0	0	0	0
OTU_1168	Bacteria	Firmicutes	Clostridia	Clostridiales	Ruminococcaceae	Ruminococcus	?	0	0	7	0	0	0	0	0	0	0	0	0	0	0	0	0	0	0	0	0	0	0	0	0	0	0	0	0	0	1
OTU_1169	Bacteria	Bacteroidetes	Bacteroidia	Bacteroidales	Rikenellaceae	?	?	0	0	0	0	0	0	0	0	0	0	0	0	0	0	0	0	0	5	0	0	1	0	0	0	2	0	0	0	0	0
OTU_117	Bacteria	Bacteroidetes	Bacteroidia	Bacteroidales	S24-7	?	?	995	851	1250	265	817	402	0	0	0	0	1	0	0	0	0	0	0	0	2	0	0	0	0	0	0	0	2	0	0	0
OTU_1170	Bacteria	Bacteroidetes	Bacteroidia	Bacteroidales	S24-7	?	?	3	0	0	0	0	0	0	0	0	0	0	0	0	0	0	0	0	0	1	0	0	0	0	0	0	2	0	0	2	0
OTU_1171	Bacteria	Firmicutes	Clostridia	Clostridiales	?	?	?	0	0	0	0	0	0	0	0	1	0	0	0	1	1	0	1	1	3	0	0	0	0	0	0	0	0	0	0	0	0
OTU_1172	Bacteria	Firmicutes	Clostridia	Clostridiales	Lachnospiraceae	?	?	1	0	4	2	1	0	0	0	0	0	0	0	0	0	0	0	0	0	0	0	0	0	0	0	0	0	0	0	0	0
OTU_1173	Bacteria	Bacteroidetes	Bacteroidia	Bacteroidales	S24-7	?	?	2	0	4	0	0	2	0	0	0	0	0	0	0	0	0	0	0	0	0	0	0	0	0	0	0	0	0	0	0	0
OTU_1174	Bacteria	Firmicutes	Clostridia	Clostridiales	Ruminococcaceae	Ruminococcus	?	0	0	0	0	0	0	0	0	6	0	0	0	0	0	1	0	0	0	0	0	0	0	0	0	0	0	0	0	0	1
OTU_1175	Bacteria	Firmicutes	Erysipelotrichi	Erysipelotrichales	Erysipelotrichaceae	?	?	0	2	6	0	0	0	0	0	0	0	0	0	0	0	0	0	0	0	0	0	0	0	0	0	0	0	0	0	0	0
OTU_1177	Bacteria	Firmicutes	Clostridia	Clostridiales	Ruminococcaceae	Oscillospira	?	0	1	0	0	0	0	1	0	0	0	0	0	0	0	0	0	0	0	0	0	0	0	3	0	0	0	3	0	0	0
OTU_1178	Bacteria	Firmicutes	Clostridia	Clostridiales	Lachnospiraceae	Dorea	?	0	0	0	0	0	0	0	0	0	0	0	0	0	0	1	0	0	0	0	0	0	0	1	4	0	0	0	0	0	2
OTU_1179	Bacteria	Firmicutes	Clostridia	Clostridiales	Lachnospiraceae	?	?	0	0	2	0	0	2	0	0	0	0	0	0	3	0	0	0	0	0	0	0	0	0	1	0	0	0	0	0	0	0
OTU_118	Bacteria	Firmicutes	Clostridia	Clostridiales	Ruminococcaceae	Ruminococcus	?	37	13	178	73	15	53	204	254	348	348	555	136	362	57	225	321	71	126	60	74	19	91	167	232	41	14	148	98	138	77
OTU_1180	Bacteria	Bacteroidetes	Bacteroidia	Bacteroidales	S24-7	?	?	0	0	0	0	0	0	0	0	0	4	0	0	0	0	0	0	0	2	0	0	0	0	0	1	0	0	0	0	1	0
OTU_1181	Bacteria	Bacteroidetes	Bacteroidia	Bacteroidales	S24-7	?	?	1	0	2	0	1	0	0	0	0	0	0	0	0	3	0	0	0	0	0	0	0	0	0	0	0	0	0	0	1	0
OTU_1182	Bacteria	Bacteroidetes	Bacteroidia	Bacteroidales	S24-7	?	?	3	0	0	0	2	1	0	0	0	0	0	0	0	0	0	2	0	0	0	0	0	0	0	0	0	0	0	0	0	0
OTU_1183	Bacteria	Firmicutes	Clostridia	?	?	?	?	1	0	0	3	0	0	1	0	0	0	0	0	0	0	0	0	1	0	1	0	0	0	1	0	0	0	0	0	0	0
OTU_1185	Bacteria	Firmicutes	Clostridia	Clostridiales	?	?	?	0	0	0	0	0	0	4	0	0	0	0	0	2	1	0	0	1	0	0	0	0	0	0	0	0	0	0	0	0	0
OTU_1186	Bacteria	Bacteroidetes	Bacteroidia	Bacteroidales	S24-7	?	?	4	1	1	1	0	1	0	0	0	0	0	0	0	0	0	0	0	0	0	0	0	0	0	0	0	0	0	0	0	0
OTU_1187	Bacteria	Firmicutes	Clostridia	Clostridiales	?	?	?	0	0	1	0	0	0	0	0	0	0	0	0	0	0	0	2	0	0	0	0	0	0	0	0	0	0	0	1	3	0
OTU_1188	Bacteria	Firmicutes	Clostridia	Clostridiales	Ruminococcaceae	?	?	0	0	0	0	0	0	0	2	0	0	0	0	0	2	0	3	0	0	0	0	0	0	0	0	0	0	0	0	0	0
OTU_1189	Bacteria	Firmicutes	Clostridia	Clostridiales	Ruminococcaceae	?	?	0	5	2	0	0	0	0	0	0	0	0	0	0	0	0	0	0	0	0	0	0	0	0	0	0	0	0	0	0	0
OTU_119	Bacteria	Firmicutes	Clostridia	Clostridiales	Lachnospiraceae	?	?	23	17	524	186	17	241	22	42	9	20	9	7	31	5	19	32	4	8	840	101	553	9	3	6	11	1044	514	21	2	42
OTU_1191	Bacteria	Firmicutes	Clostridia	Clostridiales	?	?	?	0	0	0	3	0	0	0	0	0	0	0	0	0	0	0	0	0	0	0	0	0	0	4	0	0	0	0	0	0	0
OTU_1192	Bacteria	Firmicutes	Clostridia	Clostridiales	?	?	?	0	0	0	0	0	0	0	0	0	0	0	0	4	0	3	0	0	0	0	0	0	0	0	0	0	0	0	0	0	0
OTU_1193	Bacteria	Bacteroidetes	Bacteroidia	Bacteroidales	[Odoribacteraceae]	Odoribacter	?	0	0	0	0	0	0	0	0	0	0	1	0	0	2	0	0	0	0	0	0	0	0	0	0	0	0	0	0	4	0
OTU_1194	Bacteria	Firmicutes	Bacilli	Lactobacillales	Lactobacillaceae	Lactobacillus	?	0	0	0	0	0	0	0	0	0	0	0	0	0	3	0	0	0	0	0	0	0	0	0	0	1	0	0	0	0	3
OTU_1197	Bacteria	Firmicutes	Clostridia	Clostridiales	?	?	?	0	0	0	0	0	0	3	0	0	0	1	0	0	0	0	0	0	0	0	0	1	0	0	2	0	0	0	0	0	0
OTU_1199	Bacteria	Firmicutes	Clostridia	Clostridiales	?	?	?	0	0	0	0	0	0	0	0	0	0	1	0	0	6	0	0	0	0	0	0	0	0	0	0	0	0	0	0	0	0
OTU_12	Bacteria	Bacteroidetes	Bacteroidia	Bacteroidales	[Odoribacteraceae]	Odoribacter	?	2121	1573	2818	902	1474	1177	2028	6127	16297	14473	5537	12849	5903	5903	2671	1373	13226	6127	903	323	271	2538	4283	1787	12260	10732	6859	6037	4957	5476
OTU_120	Bacteria	Firmicutes	Clostridia	Clostridiales	Lachnospiraceae	?	?	7	1	8	1	10	2	102	68	69	52	53	37	84	48	54	138	3	14	10	1009	12	24	819	579	153	26	156	221	138	434
OTU_1200	Bacteria	Firmicutes	Clostridia	Clostridiales	Lachnospiraceae	?	?	0	0	0	0	0	0	0	0	0	3	0	0	2	0	0	0	0	0	0	0	0	0	0	0	0	0	1	1	0	0
OTU_1201	Bacteria	Bacteroidetes	Bacteroidia	Bacteroidales	S24-7	?	?	0	4	2	0	0	1	0	0	0	0	0	0	0	0	0	0	0	0	0	0	0	0	0	0	0	0	0	0	0	0
OTU_1204	Bacteria	Bacteroidetes	Bacteroidia	?	?	?	?	0	0	2	0	0	0	0	1	0	0	0	0	0	0	0	0	0	0	0	0	0	0	0	0	4	0	0	0	0	0
OTU_1205	Bacteria	Firmicutes	Clostridia	Clostridiales	Ruminococcaceae	Ruminococcus	?	0	0	0	0	0	0	0	0	0	0	0	0	0	1	0	0	1	2	0	0	0	0	0	0	1	0	0	2	0	0
OTU_1207	Bacteria	Bacteroidetes	Bacteroidia	Bacteroidales	S24-7	?	?	3	0	0	0	0	0	0	0	0	0	0	0	0	0	0	0	0	0	0	0	0	0	0	0	3	0	0	0	1	0
OTU_1208	Bacteria	Firmicutes	Clostridia	Clostridiales	Lachnospiraceae	[Ruminococcus]	?	0	0	0	1	0	0	0	0	0	0	0	0	0	0	0	0	0	0	0	0	0	0	4	0	0	0	0	2	0	0
OTU_1209	Bacteria	Firmicutes	Clostridia	Clostridiales	?	?	?	0	0	0	0	0	0	1	4	0	0	0	0	0	0	0	0	0	0	0	0	0	0	0	0	0	0	2	0	0	0
OTU_121	Bacteria	Firmicutes	Clostridia	Clostridiales	?	?	?	6	5	136	35	3	38	32	264	24	162	21	117	10	15	114	42	1317	247	73	301	29	1104	27	11	11	21	6	32	8	113
OTU_1211	Bacteria	Proteobacteria	Alphaproteobacteria	Rhizobiales	?	?	?	0	3	0	0	0	0	0	0	0	0	0	0	0	0	0	0	0	0	0	0	0	0	0	1	0	0	0	3	0	0
OTU_1212	Bacteria	Bacteroidetes	Bacteroidia	Bacteroidales	?	?	?	0	0	0	0	0	0	0	0	1	0	0	0	0	0	1	0	0	0	0	1	0	2	0	0	0	0	0	0	2	0
OTU_1213	Bacteria	Actinobacteria	Actinobacteria	Actinomycetales	Propionibacteriaceae	Propionibacterium	acnes	0	0	0	0	0	0	0	0	2	0	0	0	0	0	0	0	0	0	0	0	0	0	0	0	1	0	0	0	0	4
OTU_1214	Bacteria	Firmicutes	Clostridia	Clostridiales	Ruminococcaceae	Oscillospira	?	0	0	0	0	0	0	0	5	0	2	0	0	0	0	0	0	0	0	0	0	0	0	0	0	0	0	0	0	0	0
OTU_1215	Bacteria	Bacteroidetes	Bacteroidia	Bacteroidales	[Odoribacteraceae]	Odoribacter	?	0	0	0	0	0	0	0	0	0	3	0	0	0	0	0	0	0	3	0	0	0	0	0	1	0	0	0	0	0	0
OTU_1217	Bacteria	Bacteroidetes	Bacteroidia	Bacteroidales	[Paraprevotellaceae]	Paraprevotella	?	0	3	0	0	0	0	1	0	0	0	0	0	0	0	0	0	0	0	0	0	0	0	0	1	0	0	2	0	0	0
OTU_1218	Bacteria	Firmicutes	Clostridia	Clostridiales	Christensenellaceae	?	?	0	0	0	1	0	0	0	1	3	0	0	0	0	0	1	0	0	0	0	1	0	0	0	0	0	0	0	0	0	0
OTU_1219	Bacteria	Firmicutes	Clostridia	Clostridiales	Ruminococcaceae	?	?	0	0	0	0	0	2	0	0	0	0	0	0	0	0	0	4	1	0	0	0	0	0	0	0	0	0	0	0	0	0
OTU_122	Bacteria	Firmicutes	Clostridia	Clostridiales	Ruminococcaceae	?	?	83	44	483	163	31	226	116	141	258	207	232	92	187	132	178	240	57	122	107	74	29	114	50	91	104	38	124	95	217	162
OTU_1221	Bacteria	Deferribacteres	Deferribacteres	Deferribacterales	Deferribacteraceae	Mucispirillum	schaedleri	0	0	0	0	0	1	2	0	2	0	2	0	0	0	0	0	0	0	0	0	0	0	0	0	0	0	0	0	0	0
OTU_1222	Bacteria	Bacteroidetes	Bacteroidia	Bacteroidales	?	?	?	0	0	0	0	0	0	0	0	0	0	0	0	0	3	0	0	0	0	0	0	0	0	1	0	0	0	0	0	3	0
OTU_1225	Bacteria	Bacteroidetes	Bacteroidia	Bacteroidales	S24-7	?	?	3	2	2	0	0	0	0	0	0	0	0	0	0	0	0	0	0	0	0	0	0	0	0	0	0	0	0	0	0	0
OTU_1227	Bacteria	Firmicutes	Clostridia	Clostridiales	?	?	?	0	0	0	0	0	0	3	0	0	0	0	0	0	0	0	3	0	0	0	0	0	0	0	0	0	0	0	0	1	0
OTU_1228	Bacteria	Firmicutes	Clostridia	Clostridiales	Lachnospiraceae	?	?	0	1	3	0	0	3	0	0	0	0	0	0	0	0	0	0	0	0	0	0	0	0	0	0	0	0	0	0	0	0
OTU_1229	Bacteria	Proteobacteria	Deltaproteobacteria	Desulfovibrionales	?	?	?	0	0	0	0	0	0	0	0	0	1	6	0	0	0	0	0	0	0	0	0	0	0	0	0	0	0	0	0	0	0
OTU_123	Bacteria	Bacteroidetes	Bacteroidia	Bacteroidales	S24-7	?	?	695	702	1168	371	639	359	0	1	0	1	0	1	0	0	0	0	1	3	1	0	1	0	65	54	0	0	1	0	0	0
OTU_1230	Bacteria	Firmicutes	Clostridia	Clostridiales	?	?	?	0	0	0	0	0	0	0	1	0	0	0	1	0	0	0	0	0	0	0	5	0	0	0	0	0	0	0	0	0	0
OTU_1231	Bacteria	Bacteroidetes	Bacteroidia	Bacteroidales	S24-7	?	?	0	0	4	0	3	0	0	0	0	0	0	0	0	0	0	0	0	0	0	0	0	0	0	0	0	0	0	0	0	0
OTU_1232	Bacteria	Bacteroidetes	Bacteroidia	Bacteroidales	S24-7	?	?	1	0	0	0	0	0	0	0	0	0	0	3	0	2	0	0	0	0	1	0	0	0	0	0	0	0	0	0	0	0
OTU_1233	Bacteria	Firmicutes	Clostridia	Clostridiales	Ruminococcaceae	Ruminococcus	?	0	0	0	0	0	0	0	0	0	0	1	0	3	1	0	0	0	1	0	0	0	0	0	1	0	0	0	0	0	0
OTU_1234	Bacteria	Firmicutes	Clostridia	Clostridiales	Ruminococcaceae	?	?	0	0	0	0	0	0	0	0	3	4	0	0	0	0	0	0	0	0	0	0	0	0	0	0	0	0	0	0	0	0
OTU_1236	Bacteria	Bacteroidetes	Bacteroidia	Bacteroidales	S24-7	?	?	1	0	0	6	0	0	0	0	0	0	0	0	0	0	0	0	0	0	0	0	0	0	0	0	0	0	0	0	0	0
OTU_1237	Bacteria	Firmicutes	Clostridia	Clostridiales	?	?	?	0	0	0	0	0	0	0	0	0	0	0	0	4	1	1	1	0	0	0	0	0	0	0	0	0	0	0	0	0	0
OTU_1238	Bacteria	Firmicutes	Clostridia	Clostridiales	?	?	?	0	0	0	0	0	0	0	0	0	0	0	0	0	0	0	0	7	0	0	0	0	0	0	0	0	0	0	0	0	0
OTU_124	Bacteria	Firmicutes	Clostridia	Clostridiales	Lachnospiraceae	?	?	3	0	9	3	0	0	47	31	199	42	32	12	66	272	53	79	179	185	2	37	0	82	1228	1066	38	8	55	235	37	46
OTU_1240	Bacteria	Verrucomicrobia	Verrucomicrobiae	Verrucomicrobiales	Verrucomicrobiaceae	Akkermansia	muciniphila	0	0	0	0	0	0	0	0	0	0	0	0	0	7	0	0	0	0	0	0	0	0	0	0	0	0	0	0	0	0
OTU_1241	Bacteria	Bacteroidetes	Bacteroidia	Bacteroidales	Rikenellaceae	?	?	0	0	0	0	0	0	0	0	0	0	0	0	0	0	1	0	0	3	0	1	0	0	0	0	0	0	1	0	0	1
OTU_1246	Bacteria	Firmicutes	Clostridia	Clostridiales	Ruminococcaceae	?	?	0	0	0	0	0	0	2	0	3	0	0	0	0	0	1	1	0	0	0	0	0	0	0	0	0	0	0	0	0	0
OTU_1247	Bacteria	Firmicutes	Clostridia	Clostridiales	?	?	?	0	0	0	0	0	0	0	0	2	0	0	0	0	0	0	0	1	0	0	0	0	1	0	0	0	3	0	0	0	0
OTU_1249	Bacteria	Firmicutes	Clostridia	Clostridiales	Lachnospiraceae	?	?	0	0	5	0	0	0	0	0	0	0	0	0	0	0	0	1	0	0	0	0	0	0	1	0	0	0	0	0	0	0
OTU_125	Bacteria	Firmicutes	Clostridia	Clostridiales	?	?	?	19	22	104	51	23	31	92	129	93	59	487	52	591	58	58	156	34	82	494	65	201	18	289	499	7	4	74	45	8	191
OTU_1250	Bacteria	Firmicutes	Clostridia	Clostridiales	Lachnospiraceae	?	?	0	0	0	0	0	0	0	0	0	0	5	0	0	0	0	0	0	0	0	0	0	0	2	0	0	0	0	0	0	0
OTU_1251	Bacteria	Firmicutes	Clostridia	Clostridiales	?	?	?	0	0	0	0	0	0	0	0	0	0	0	0	0	0	0	3	0	4	0	0	0	0	0	0	0	0	0	0	0	0
OTU_1252	Bacteria	Bacteroidetes	Bacteroidia	Bacteroidales	[Odoribacteraceae]	Odoribacter	?	0	0	0	0	0	0	0	0	0	0	2	0	2	0	0	0	0	2	0	0	0	0	0	0	1	0	0	0	0	0
OTU_1253	Bacteria	Firmicutes	Clostridia	Clostridiales	Ruminococcaceae	?	?	0	0	0	0	0	0	0	0	0	0	2	0	0	0	5	0	0	0	0	0	0	0	0	0	0	0	0	0	0	0
OTU_1255	Bacteria	Firmicutes	Clostridia	Clostridiales	?	?	?	0	0	4	0	1	0	0	0	0	0	0	0	0	0	0	0	0	0	0	0	0	0	0	2	0	0	0	0	0	0
OTU_1256	Bacteria	Bacteroidetes	Bacteroidia	Bacteroidales	S24-7	?	?	2	3	1	1	0	0	0	0	0	0	0	0	0	0	0	0	0	0	0	0	0	0	0	0	0	0	0	0	0	0
OTU_1257	Bacteria	Firmicutes	Clostridia	Clostridiales	Ruminococcaceae	?	?	0	0	7	0	0	0	0	0	0	0	0	0	0	0	0	0	0	0	0	0	0	0	0	0	0	0	0	0	0	0
OTU_1258	Bacteria	Firmicutes	Clostridia	Clostridiales	?	?	?	0	0	0	0	0	0	0	0	0	0	0	0	4	2	0	0	0	0	0	0	0	0	0	0	0	0	1	0	0	0
OTU_1259	Bacteria	Bacteroidetes	Bacteroidia	Bacteroidales	S24-7	?	?	0	0	0	0	0	0	0	0	0	0	0	0	0	0	0	0	0	0	0	2	0	0	0	0	4	0	0	0	0	1
OTU_126	Bacteria	Bacteroidetes	?	?	?	?	?	25	17	120	47	17	44	35	133	138	186	70	139	111	122	178	45	177	25	162	316	179	111	47	16	294	145	175	230	269	350
OTU_1264	Bacteria	Bacteroidetes	Bacteroidia	Bacteroidales	S24-7	?	?	2	1	2	1	1	0	0	0	0	0	0	0	0	0	0	0	0	0	0	0	0	0	0	0	0	0	0	0	0	0
OTU_1265	Bacteria	Bacteroidetes	Bacteroidia	Bacteroidales	S24-7	?	?	0	1	4	0	0	0	0	0	0	0	0	0	0	0	0	0	0	0	0	0	2	0	0	0	0	0	0	0	0	0
OTU_1267	Bacteria	Firmicutes	Clostridia	Clostridiales	?	?	?	0	0	0	0	0	0	0	0	0	1	1	0	0	0	0	2	0	0	0	0	0	0	0	2	0	0	0	0	0	0
OTU_1268	Bacteria	Bacteroidetes	Bacteroidia	Bacteroidales	S24-7	?	?	0	0	6	0	0	0	0	0	0	0	0	0	0	0	0	0	0	0	0	0	0	0	0	0	0	0	0	0	0	0
OTU_127	Bacteria	Firmicutes	Clostridia	Clostridiales	Ruminococcaceae	Oscillospira	?	8	5	113	45	0	64	362	353	253	390	588	295	204	42	97	103	96	111	22	35	2	84	173	121	43	33	99	60	62	35
OTU_1270	Bacteria	Proteobacteria	Betaproteobacteria	Burkholderiales	Alcaligenaceae	Sutterella	?	1	0	0	2	3	0	0	0	0	0	0	0	0	0	0	0	0	0	0	0	0	0	0	0	0	0	0	0	0	0
OTU_1271	Bacteria	Firmicutes	Clostridia	Clostridiales	?	?	?	0	0	0	0	0	0	0	0	0	3	0	0	0	0	2	0	0	1	0	0	0	0	0	0	0	0	0	0	0	0
OTU_1273	Bacteria	Firmicutes	Clostridia	Clostridiales	Peptococcaceae	?	?	0	0	0	0	0	0	0	0	0	0	2	0	4	0	0	0	0	0	0	0	0	0	0	0	0	0	0	0	0	0
OTU_1275	Bacteria	Firmicutes	Clostridia	Clostridiales	Ruminococcaceae	?	?	0	0	0	0	0	0	0	0	0	0	0	0	0	0	3	0	0	0	0	2	0	1	0	0	0	0	0	0	0	0
OTU_1276	Bacteria	Firmicutes	Bacilli	Lactobacillales	Streptococcaceae	Lactococcus	?	0	0	0	0	0	0	0	0	2	3	0	0	0	0	0	0	0	0	0	0	0	0	0	0	0	0	0	0	0	1
OTU_1277	Bacteria	Firmicutes	Clostridia	Clostridiales	?	?	?	0	0	0	0	0	0	0	0	0	1	0	0	0	0	0	0	0	0	0	0	0	1	0	0	0	0	3	1	0	0
OTU_1278	Bacteria	Firmicutes	Clostridia	Clostridiales	Lachnospiraceae	?	?	0	0	6	0	0	0	0	0	0	0	0	0	0	0	0	0	0	0	0	0	0	0	0	0	0	0	0	0	0	0
OTU_128	Bacteria	Bacteroidetes	Bacteroidia	Bacteroidales	S24-7	?	?	775	635	1086	232	657	296	7	7	6	0	2	8	1	2	0	0	1	0	58	6	47	6	37	17	1	0	3	0	0	0
OTU_1282	Bacteria	Bacteroidetes	Bacteroidia	Bacteroidales	?	?	?	0	0	4	2	0	0	0	0	0	0	0	0	0	0	0	0	0	0	0	0	0	0	0	0	0	0	0	0	0	0
OTU_1285	Bacteria	Bacteroidetes	Bacteroidia	Bacteroidales	S24-7	?	?	0	1	0	0	0	0	0	0	0	0	0	0	0	0	0	0	0	1	0	0	0	0	4	0	0	0	0	0	0	0
OTU_1286	Bacteria	Firmicutes	Clostridia	Clostridiales	Ruminococcaceae	Oscillospira	?	0	0	3	0	0	0	0	0	0	0	3	0	0	0	0	0	0	0	0	0	0	0	0	0	0	0	0	0	0	0
OTU_129	Bacteria	Firmicutes	Clostridia	Clostridiales	Lachnospiraceae	?	?	63	28	321	125	43	116	77	102	79	96	157	40	51	18	186	215	71	70	43	47	46	64	479	305	180	74	159	122	171	180
OTU_1290	Bacteria	Firmicutes	Bacilli	Lactobacillales	Lactobacillaceae	Lactobacillus	reuteri	0	0	0	0	0	0	0	0	0	0	0	0	0	0	0	0	0	0	0	0	0	5	0	0	0	0	0	1	0	0
OTU_1291	Bacteria	Bacteroidetes	Bacteroidia	Bacteroidales	S24-7	?	?	0	0	3	0	3	0	0	0	0	0	0	0	0	0	0	0	0	0	0	0	0	0	0	0	0	0	0	0	0	0
OTU_1296	Bacteria	Bacteroidetes	Bacteroidia	Bacteroidales	[Paraprevotellaceae]	[Prevotella]	?	0	1	0	0	0	0	0	0	1	0	0	0	0	0	0	3	0	0	0	0	0	0	0	0	0	1	0	0	0	0
OTU_1299	Bacteria	Bacteroidetes	Bacteroidia	Bacteroidales	S24-7	?	?	1	0	0	3	1	1	0	0	0	0	0	0	0	0	0	0	0	0	0	0	0	0	0	0	0	0	0	0	0	0
OTU_13	Bacteria	Bacteroidetes	Bacteroidia	Bacteroidales	S24-7	?	?	1055	1288	4369	1296	1051	1539	1858	2994	7173	7610	1711	9846	8946	4544	5853	1931	7482	4767	2448	9911	1944	5643	7861	2331	13678	14126	4508	3647	8750	6842
OTU_130	Bacteria	Firmicutes	Clostridia	Clostridiales	Ruminococcaceae	Oscillospira	?	55	38	598	239	40	208	124	113	40	65	75	76	19	242	117	147	553	238	91	186	43	181	45	78	17	3	14	2	10	18
OTU_1300	Bacteria	Bacteroidetes	Bacteroidia	Bacteroidales	S24-7	?	?	1	2	3	0	0	0	0	0	0	0	0	0	0	0	0	0	0	0	0	0	0	0	0	0	0	0	0	0	0	0
OTU_1303	Bacteria	Bacteroidetes	Bacteroidia	Bacteroidales	S24-7	?	?	0	0	0	0	3	3	0	0	0	0	0	0	0	0	0	0	0	0	0	0	0	0	0	0	0	0	0	0	0	0
OTU_1304	Bacteria	Bacteroidetes	Bacteroidia	Bacteroidales	[Odoribacteraceae]	?	?	0	0	0	0	0	0	0	0	1	0	0	0	1	1	1	0	0	0	0	0	0	0	2	0	0	0	0	0	0	0
OTU_1305	Bacteria	Bacteroidetes	Bacteroidia	?	?	?	?	0	0	0	0	0	0	0	0	0	0	0	0	0	0	0	0	0	2	0	0	0	0	0	0	0	0	0	0	4	0
OTU_1306	Bacteria	Firmicutes	Clostridia	Clostridiales	?	?	?	0	0	0	0	0	0	0	0	0	0	0	0	2	1	0	3	0	0	0	0	0	0	0	0	0	0	0	0	0	0
OTU_1308	Bacteria	Firmicutes	Clostridia	Clostridiales	Ruminococcaceae	?	?	0	0	0	0	0	0	0	0	0	0	0	0	0	0	0	0	6	0	0	0	0	0	0	0	0	0	0	0	0	0
OTU_1309	Bacteria	Firmicutes	Clostridia	Clostridiales	?	?	?	0	0	0	0	0	0	0	0	0	0	0	0	0	0	0	0	0	0	0	2	0	4	0	0	0	0	0	0	0	0
OTU_131	Bacteria	Firmicutes	Bacilli	Lactobacillales	Lactobacillaceae	Lactobacillus	?	752	439	348	83	1812	125	0	2	0	0	0	0	3	0	0	0	0	1	1	0	0	0	0	0	0	1	0	0	2	0
OTU_1310	Bacteria	Firmicutes	Clostridia	Clostridiales	Ruminococcaceae	Oscillospira	?	0	0	0	0	0	1	0	0	0	0	0	0	0	0	0	0	0	2	0	0	0	0	0	0	0	0	0	0	3	0
OTU_1312	Bacteria	Firmicutes	Bacilli	Lactobacillales	Lactobacillaceae	Lactobacillus	?	0	0	0	0	0	0	0	0	0	0	0	0	0	3	0	0	0	0	0	0	0	2	0	0	1	0	0	0	0	0
OTU_1313	Bacteria	Bacteroidetes	Bacteroidia	Bacteroidales	S24-7	?	?	0	1	3	0	1	1	0	0	0	0	0	0	0	0	0	0	0	0	0	0	0	0	0	0	0	0	0	0	0	0
OTU_1314	Bacteria	Bacteroidetes	Bacteroidia	?	?	?	?	0	0	0	0	0	0	0	0	0	0	0	0	0	0	0	0	0	0	1	0	0	0	1	0	0	0	1	0	0	3
OTU_1316	Bacteria	Firmicutes	Clostridia	Clostridiales	Ruminococcaceae	?	?	0	0	0	0	0	0	0	0	0	2	0	0	0	0	0	2	0	0	0	2	0	0	0	0	0	0	0	0	0	0
OTU_1317	Bacteria	Firmicutes	Clostridia	Clostridiales	Dehalobacteriaceae	Dehalobacterium	?	0	0	0	0	0	0	0	2	0	4	0	0	0	0	0	0	0	0	0	0	0	0	0	0	0	0	0	0	0	0
OTU_1318	Bacteria	Bacteroidetes	Bacteroidia	Bacteroidales	S24-7	?	?	3	3	0	0	0	0	0	0	0	0	0	0	0	0	0	0	0	0	0	0	0	0	0	0	0	0	0	0	0	0
OTU_1319	Bacteria	Bacteroidetes	Bacteroidia	Bacteroidales	S24-7	?	?	1	3	0	0	0	0	0	0	0	0	0	1	0	0	0	0	0	0	0	0	0	0	0	0	0	0	1	0	0	0
OTU_132	Bacteria	Firmicutes	Clostridia	Clostridiales	Ruminococcaceae	?	?	31	19	235	78	22	81	192	111	121	256	62	97	234	204	184	232	190	48	51	362	52	120	124	80	84	25	106	11	137	14
OTU_1320	Bacteria	Bacteroidetes	Bacteroidia	Bacteroidales	S24-7	?	?	0	0	0	0	0	0	0	0	0	0	0	2	1	0	0	0	0	0	0	1	2	0	0	0	0	0	0	0	0	0
OTU_1322	Bacteria	Firmicutes	Clostridia	Clostridiales	Ruminococcaceae	Oscillospira	?	0	0	0	0	0	0	0	0	0	0	0	0	0	0	0	0	6	0	0	0	0	0	0	0	0	0	0	0	0	0
OTU_1323	Bacteria	Firmicutes	Clostridia	Clostridiales	?	?	?	0	0	0	0	0	0	0	0	0	0	0	2	0	0	1	0	0	0	1	0	0	0	0	0	2	0	0	0	0	0
OTU_1324	Bacteria	?	?	?	?	?	?	0	0	0	0	0	0	0	0	0	0	0	0	0	0	0	0	0	0	0	0	0	0	0	0	0	3	0	1	2	0
OTU_1326	Bacteria	Firmicutes	Clostridia	Clostridiales	Lachnospiraceae	?	?	0	0	0	0	0	0	0	0	4	0	0	0	0	0	0	0	0	2	0	0	0	0	0	0	0	0	0	0	0	0
OTU_1327	Bacteria	Firmicutes	Clostridia	?	?	?	?	0	0	0	0	0	0	0	0	0	0	0	0	0	0	0	0	0	1	0	0	0	0	0	0	0	0	0	5	0	0
OTU_1328	Bacteria	Proteobacteria	Deltaproteobacteria	Desulfovibrionales	Desulfovibrionaceae	Desulfovibrio	?	0	0	0	0	0	0	0	0	0	0	0	0	2	0	0	0	0	0	0	0	0	0	4	0	0	0	0	0	0	0
OTU_133	Bacteria	Bacteroidetes	Bacteroidia	Bacteroidales	S24-7	?	?	133	87	440	105	75	180	35	113	128	136	26	176	69	95	56	33	133	81	62	156	42	78	157	55	272	146	74	70	140	107
OTU_1330	Bacteria	Firmicutes	Erysipelotrichi	Erysipelotrichales	Erysipelotrichaceae	?	?	0	1	0	0	0	0	0	0	0	0	0	0	0	0	1	0	0	0	0	0	2	0	1	1	0	0	0	0	0	0
OTU_1331	Bacteria	Firmicutes	Clostridia	Clostridiales	?	?	?	0	0	0	3	0	0	0	0	0	1	2	0	0	0	0	0	0	0	0	0	0	0	0	0	0	0	0	0	0	0
OTU_1336	Bacteria	Bacteroidetes	Bacteroidia	Bacteroidales	S24-7	?	?	0	0	5	0	1	0	0	0	0	0	0	0	0	0	0	0	0	0	0	0	0	0	0	0	0	0	0	0	0	0
OTU_1338	Bacteria	Bacteroidetes	Bacteroidia	Bacteroidales	S24-7	?	?	0	0	0	0	1	0	0	0	0	0	0	0	0	0	1	0	0	0	3	0	0	0	0	0	0	0	0	0	0	1
OTU_1339	Bacteria	Firmicutes	Clostridia	Clostridiales	?	?	?	0	0	0	0	0	0	0	0	2	0	0	4	0	0	0	0	0	0	0	0	0	0	0	0	0	0	0	0	0	0
OTU_134	Bacteria	Bacteroidetes	Bacteroidia	Bacteroidales	S24-7	?	?	592	558	1130	283	544	294	0	0	0	2	0	0	0	0	0	0	0	0	0	0	0	0	0	0	1	1	0	0	0	0
OTU_1340	Bacteria	Proteobacteria	Alphaproteobacteria	Sphingomonadales	Sphingomonadaceae	Sphingobium	?	0	0	0	0	0	0	0	0	0	0	0	0	0	0	0	0	0	0	0	0	0	0	6	0	0	0	0	0	0	0
OTU_1341	Bacteria	Bacteroidetes	Bacteroidia	Bacteroidales	S24-7	?	?	3	1	0	0	2	0	0	0	0	0	0	0	0	0	0	0	0	0	0	0	0	0	0	0	0	0	0	0	0	0
OTU_1342	Bacteria	Firmicutes	Clostridia	Clostridiales	Ruminococcaceae	?	?	0	0	1	0	0	0	0	0	0	0	0	0	0	0	0	2	1	0	0	0	0	0	0	0	0	0	2	0	0	0
OTU_1343	Bacteria	Firmicutes	Clostridia	Clostridiales	?	?	?	0	0	0	0	0	0	0	0	0	0	0	0	1	0	0	0	0	0	0	0	0	0	3	2	0	0	0	0	0	0
OTU_1344	Bacteria	Firmicutes	Clostridia	Clostridiales	Lachnospiraceae	?	?	0	0	0	0	0	0	0	0	0	0	0	0	0	0	0	0	0	0	0	0	0	1	2	2	0	0	1	0	0	0
OTU_1345	Bacteria	Bacteroidetes	Bacteroidia	Bacteroidales	Rikenellaceae	AF12	?	0	0	0	0	0	0	0	0	0	0	0	3	0	0	3	0	0	0	0	0	0	0	0	0	0	0	0	0	0	0
OTU_1347	Bacteria	Firmicutes	Clostridia	Clostridiales	Ruminococcaceae	Oscillospira	?	0	0	0	0	0	0	0	0	0	0	0	0	0	0	0	0	6	0	0	0	0	0	0	0	0	0	0	0	0	0
OTU_1348	Bacteria	Bacteroidetes	Bacteroidia	Bacteroidales	S24-7	?	?	0	2	0	0	0	2	0	0	0	0	0	0	0	0	0	0	0	0	0	0	0	0	0	0	0	0	0	0	2	0
OTU_135	Bacteria	Bacteroidetes	Bacteroidia	Bacteroidales	S24-7	?	?	47	33	41	5	38	8	87	131	2	118	99	145	167	314	324	168	621	226	53	0	17	6	0	1	146	302	48	82	80	77
OTU_1350	Bacteria	Bacteroidetes	Bacteroidia	Bacteroidales	Prevotellaceae	Prevotella	?	1	2	2	0	1	0	0	0	0	0	0	0	0	0	0	0	0	0	0	0	0	0	0	0	0	0	0	0	0	0
OTU_1351	Bacteria	Firmicutes	Clostridia	Clostridiales	?	?	?	3	0	0	0	0	0	0	0	0	0	0	0	0	0	0	0	3	0	0	0	0	0	0	0	0	0	0	0	0	0
OTU_1352	Bacteria	Bacteroidetes	Bacteroidia	Bacteroidales	[Paraprevotellaceae]	[Prevotella]	?	0	0	0	0	0	5	0	0	0	0	0	1	0	0	0	0	0	0	0	0	0	0	0	0	0	0	0	0	0	0
OTU_1354	Bacteria	Bacteroidetes	Bacteroidia	Bacteroidales	S24-7	?	?	0	0	0	0	0	0	0	0	0	0	0	0	0	0	0	0	0	0	0	0	0	0	0	0	6	0	0	0	0	0
OTU_1355	Bacteria	Firmicutes	Clostridia	Clostridiales	Ruminococcaceae	?	?	0	0	0	0	0	0	1	0	0	0	0	0	2	0	0	3	0	0	0	0	0	0	0	0	0	0	0	0	0	0
OTU_1357	Bacteria	Firmicutes	Clostridia	Clostridiales	?	?	?	0	0	0	0	0	0	0	0	0	0	0	0	0	0	0	3	1	0	0	0	0	0	0	0	0	0	2	0	0	0
OTU_1358	Bacteria	Firmicutes	Clostridia	Clostridiales	Ruminococcaceae	?	?	0	0	0	0	0	0	0	0	5	0	0	0	0	1	0	0	0	0	0	0	0	0	0	0	0	0	0	0	0	0
OTU_136	Bacteria	Firmicutes	Clostridia	Clostridiales	?	?	?	213	105	352	149	85	154	176	17	33	177	12	74	200	59	246	364	59	48	18	28	2	39	211	175	151	22	51	80	60	26
OTU_1360	Bacteria	Firmicutes	Clostridia	Clostridiales	Ruminococcaceae	?	?	0	0	0	0	0	0	0	0	0	0	0	3	0	0	0	0	0	0	0	0	0	0	0	0	0	0	0	0	3	0
OTU_1361	Bacteria	Bacteroidetes	Bacteroidia	Bacteroidales	S24-7	?	?	0	0	1	0	0	0	0	0	0	0	0	0	0	2	0	0	0	0	0	0	0	0	0	0	0	0	0	2	0	0
OTU_1362	Bacteria	Bacteroidetes	Bacteroidia	Bacteroidales	[Paraprevotellaceae]	[Prevotella]	?	0	0	0	0	5	0	0	0	0	0	0	0	0	0	0	0	0	0	0	0	0	0	0	0	0	0	0	0	0	0
OTU_1364	Bacteria	Bacteroidetes	Bacteroidia	Bacteroidales	S24-7	?	?	0	0	0	3	0	2	0	0	0	0	0	0	0	0	0	0	0	0	0	0	0	0	0	0	0	0	0	0	0	0
OTU_1365	Bacteria	Firmicutes	Clostridia	Clostridiales	Ruminococcaceae	Ruminococcus	?	0	0	0	0	0	0	1	0	0	0	0	0	0	0	0	4	0	0	0	0	0	0	0	0	0	0	0	0	0	0
OTU_1366	Bacteria	Bacteroidetes	Bacteroidia	Bacteroidales	S24-7	?	?	0	0	0	0	0	0	0	1	0	0	0	0	0	0	0	0	4	0	0	0	0	0	0	0	0	0	0	0	0	0
OTU_1368	Bacteria	Firmicutes	Clostridia	Clostridiales	Ruminococcaceae	?	?	0	0	0	0	0	0	1	3	1	0	0	0	0	0	0	0	0	0	0	0	0	0	0	0	0	0	0	0	0	0
OTU_137	Bacteria	Bacteroidetes	Bacteroidia	Bacteroidales	Porphyromonadaceae	Parabacteroides	?	138	85	287	72	115	91	26	82	64	46	18	152	71	46	122	51	177	149	62	157	39	179	147	56	383	156	47	42	178	144
OTU_1371	Bacteria	Bacteroidetes	Bacteroidia	Bacteroidales	S24-7	?	?	0	0	5	0	0	0	0	0	0	0	0	0	0	0	0	0	0	0	0	0	0	0	0	0	0	0	0	0	0	0
OTU_1372	Bacteria	Firmicutes	Clostridia	Clostridiales	Ruminococcaceae	Ruminococcus	?	0	0	1	0	0	0	0	0	0	0	0	0	0	0	0	0	0	0	0	4	0	0	0	0	0	0	0	0	0	0
OTU_1373	Bacteria	Firmicutes	Clostridia	Clostridiales	?	?	?	0	0	0	0	0	0	0	0	5	0	0	0	0	0	0	0	0	0	0	0	0	0	0	0	0	0	0	0	0	0
OTU_1379	Bacteria	Firmicutes	Clostridia	Clostridiales	Ruminococcaceae	?	?	0	0	0	0	0	0	0	0	0	0	0	0	0	0	0	0	4	0	0	0	1	0	0	0	0	0	0	0	0	0
OTU_138	Bacteria	Firmicutes	Clostridia	Clostridiales	Lachnospiraceae	?	?	0	0	2041	546	0	652	0	0	2	0	2	2	1	1	0	0	0	0	1	2	0	1	0	0	0	0	0	0	0	0
OTU_1380	Bacteria	Firmicutes	Erysipelotrichi	Erysipelotrichales	Erysipelotrichaceae	Allobaculum	?	0	0	0	0	0	0	0	0	0	0	0	0	0	5	0	0	0	0	0	0	0	0	0	0	0	0	0	0	0	0
OTU_1381	Bacteria	Firmicutes	Clostridia	Clostridiales	?	?	?	0	0	0	0	0	0	0	0	0	0	0	0	0	0	3	0	0	0	0	1	1	0	0	0	0	0	0	0	0	0
OTU_1382	Bacteria	Bacteroidetes	Bacteroidia	Bacteroidales	[Paraprevotellaceae]	[Prevotella]	?	0	0	0	0	0	0	0	0	0	0	0	0	0	0	0	0	0	0	0	0	0	0	0	0	0	0	0	5	0	0
OTU_1384	Bacteria	Bacteroidetes	Bacteroidia	Bacteroidales	[Odoribacteraceae]	Odoribacter	?	1	0	4	0	0	0	0	0	0	0	0	0	0	0	0	0	0	0	0	0	0	0	0	0	0	0	0	0	0	0
OTU_1386	Bacteria	Bacteroidetes	Bacteroidia	Bacteroidales	S24-7	?	?	0	0	5	0	0	0	0	0	0	0	0	0	0	0	0	0	0	0	0	0	0	0	0	0	0	0	0	0	0	0
OTU_1389	Bacteria	Firmicutes	Clostridia	Clostridiales	Lachnospiraceae	[Ruminococcus]	gnavus	0	0	3	0	0	1	0	0	0	0	0	0	0	0	1	0	0	0	0	0	0	0	0	0	0	0	0	0	0	0
OTU_139	Bacteria	Firmicutes	Clostridia	Clostridiales	Lachnospiraceae	Coprococcus	?	14	11	22	1	3	14	94	56	51	108	112	30	64	65	146	136	69	42	295	47	185	722	330	217	63	57	79	74	83	54
OTU_1390	Bacteria	Firmicutes	Clostridia	Clostridiales	Ruminococcaceae	Oscillospira	?	0	0	0	0	0	0	4	0	0	0	0	0	0	0	0	0	0	0	1	0	0	0	0	0	0	0	0	0	0	0
OTU_1391	Bacteria	Tenericutes	Mollicutes	RF39	?	?	?	0	0	0	0	0	0	0	0	0	0	0	0	0	0	0	0	0	0	0	0	0	0	0	0	0	0	4	0	1	0
OTU_1392	Bacteria	Firmicutes	Clostridia	Clostridiales	Ruminococcaceae	Anaerotruncus	?	0	0	4	0	0	1	0	0	0	0	0	0	0	0	0	0	0	0	0	0	0	0	0	0	0	0	0	0	0	0
OTU_1395	Bacteria	Bacteroidetes	Bacteroidia	Bacteroidales	Prevotellaceae	Prevotella	?	1	4	0	0	0	0	0	0	0	0	0	0	0	0	0	0	0	0	0	0	0	0	0	0	0	0	0	0	0	0
OTU_1397	Bacteria	Firmicutes	Clostridia	Clostridiales	Ruminococcaceae	?	?	0	0	0	0	0	0	0	0	0	0	0	0	1	0	0	0	4	0	0	0	0	0	0	0	0	0	0	0	0	0
OTU_1398	Bacteria	Firmicutes	Clostridia	Clostridiales	Ruminococcaceae	?	?	0	0	0	0	0	0	0	0	0	0	0	0	0	0	0	5	0	0	0	0	0	0	0	0	0	0	0	0	0	0
OTU_14	Bacteria	Deferribacteres	Deferribacteres	Deferribacterales	Deferribacteraceae	Mucispirillum	schaedleri	497	180	28237	11133	280	7730	8019	584	514	22252	7319	966	21240	188	6962	10945	337	381	141	54	56	98	2997	5203	2101	134	394	349	16827	111
OTU_140	Bacteria	Firmicutes	Clostridia	Clostridiales	Christensenellaceae	Christensenella	?	2	2	3	0	0	0	410	261	1155	618	351	386	0	0	1	0	1	2	0	1	0	0	0	6	0	0	0	0	1	1
OTU_1400	Bacteria	Firmicutes	Clostridia	Clostridiales	Ruminococcaceae	Oscillospira	?	0	0	0	5	0	0	0	0	0	0	0	0	0	0	0	0	0	0	0	0	0	0	0	0	0	0	0	0	0	0
OTU_1402	Bacteria	Firmicutes	Clostridia	Clostridiales	Ruminococcaceae	?	?	0	0	0	0	0	0	0	0	0	0	3	0	0	0	0	2	0	0	0	0	0	0	0	0	0	0	0	0	0	0
OTU_1403	Bacteria	Firmicutes	Erysipelotrichi	Erysipelotrichales	Erysipelotrichaceae	?	?	0	0	0	0	0	0	0	0	0	0	0	0	0	1	0	1	0	2	0	0	0	0	1	0	0	0	0	0	0	0
OTU_1405	Bacteria	Bacteroidetes	Bacteroidia	Bacteroidales	Prevotellaceae	Prevotella	?	0	0	0	5	0	0	0	0	0	0	0	0	0	0	0	0	0	0	0	0	0	0	0	0	0	0	0	0	0	0
OTU_1406	Bacteria	Actinobacteria	Coriobacteriia	Coriobacteriales	Coriobacteriaceae	?	?	0	0	0	0	0	0	0	0	0	0	0	0	0	0	0	0	0	0	0	0	0	0	0	0	0	1	0	0	0	4
OTU_1408	Bacteria	Firmicutes	Clostridia	Clostridiales	Dehalobacteriaceae	Dehalobacterium	?	0	0	1	0	0	0	0	2	0	0	0	0	0	0	2	0	0	0	0	0	0	0	0	0	0	0	0	0	0	0
OTU_141	Bacteria	Bacteroidetes	Bacteroidia	Bacteroidales	S24-7	?	?	549	578	998	284	520	258	0	0	0	0	1	0	0	0	0	0	0	0	0	0	0	0	0	0	0	0	1	0	0	0
OTU_1411	Bacteria	Firmicutes	Clostridia	Clostridiales	?	?	?	0	0	0	2	0	3	0	0	0	0	0	0	0	0	0	0	0	0	0	0	0	0	0	0	0	0	0	0	0	0
OTU_1412	Bacteria	Firmicutes	Clostridia	Clostridiales	Ruminococcaceae	?	?	0	0	5	0	0	0	0	0	0	0	0	0	0	0	0	0	0	0	0	0	0	0	0	0	0	0	0	0	0	0
OTU_1419	Bacteria	Proteobacteria	Gammaproteobacteria	Legionellales	Coxiellaceae	Coxiella	?	0	0	0	0	0	0	0	0	4	0	0	1	0	0	0	0	0	0	0	0	0	0	0	0	0	0	0	0	0	0
OTU_142	Bacteria	Firmicutes	Clostridia	Clostridiales	?	?	?	41	43	326	129	42	107	57	143	17	18	10	36	22	360	128	156	250	19	15	66	8	9	259	240	4	9	160	252	5	169
OTU_1420	Bacteria	Firmicutes	Clostridia	Clostridiales	Ruminococcaceae	?	?	0	0	0	0	0	0	3	0	0	0	0	0	1	0	0	1	0	0	0	0	0	0	0	0	0	0	0	0	0	0
OTU_1422	Bacteria	Firmicutes	Clostridia	Clostridiales	?	?	?	0	0	2	0	0	0	0	0	0	0	0	0	0	3	0	0	0	0	0	0	0	0	0	0	0	0	0	0	0	0
OTU_1423	Bacteria	Firmicutes	Clostridia	Clostridiales	Ruminococcaceae	?	?	0	0	3	0	0	0	0	0	1	0	0	0	0	0	0	0	0	0	0	0	0	1	0	0	0	0	0	0	0	0
OTU_1428	Bacteria	Firmicutes	Clostridia	Clostridiales	Ruminococcaceae	Oscillospira	?	0	0	0	0	0	0	0	0	2	0	0	1	0	2	0	0	0	0	0	0	0	0	0	0	0	0	0	0	0	0
OTU_1429	Bacteria	Firmicutes	Clostridia	Clostridiales	Christensenellaceae	?	?	0	0	0	0	0	0	0	2	1	0	0	2	0	0	0	0	0	0	0	0	0	0	0	0	0	0	0	0	0	0
OTU_143	Bacteria	Bacteroidetes	Bacteroidia	Bacteroidales	Prevotellaceae	Prevotella	?	708	673	488	143	573	461	0	0	0	1	0	0	1	0	0	0	0	0	0	0	0	0	0	0	0	0	0	0	2	0
OTU_1430	Bacteria	Bacteroidetes	Bacteroidia	Bacteroidales	S24-7	?	?	0	1	0	0	3	0	0	0	0	0	0	0	0	0	1	0	0	0	0	0	0	0	0	0	0	0	0	0	0	0
OTU_1432	Bacteria	Firmicutes	Clostridia	Clostridiales	Ruminococcaceae	Oscillospira	?	0	0	0	0	0	0	0	0	3	0	0	0	0	0	0	0	0	0	2	0	0	0	0	0	0	0	0	0	0	0
OTU_1433	Bacteria	Firmicutes	Clostridia	Clostridiales	Ruminococcaceae	Oscillospira	?	0	0	0	1	0	0	0	0	0	0	0	0	0	0	4	0	0	0	0	0	0	0	0	0	0	0	0	0	0	0
OTU_1436	Bacteria	Firmicutes	Clostridia	Clostridiales	Ruminococcaceae	?	?	0	0	0	0	0	0	1	0	2	0	0	0	0	0	0	0	0	0	1	1	0	0	0	0	0	0	0	0	0	0
OTU_144	Bacteria	Bacteroidetes	Bacteroidia	Bacteroidales	S24-7	?	?	115	139	650	188	118	146	8	49	48	36	7	43	1	3	10	2	19	3	178	233	149	109	249	108	81	109	65	37	52	72
OTU_1445	Bacteria	Firmicutes	Clostridia	Clostridiales	Ruminococcaceae	Ruminococcus	?	0	0	0	0	0	0	0	0	0	4	0	0	0	0	1	0	0	0	0	0	0	0	0	0	0	0	0	0	0	0
OTU_1447	Bacteria	Firmicutes	Clostridia	Clostridiales	Ruminococcaceae	Oscillospira	?	0	0	0	0	0	0	0	0	0	0	0	1	0	0	4	0	0	0	0	0	0	0	0	0	0	0	0	0	0	0
OTU_145	Bacteria	Firmicutes	Clostridia	Clostridiales	?	?	?	201	130	349	190	148	204	116	22	35	165	8	27	189	22	191	257	57	111	8	66	0	2	40	30	100	34	77	115	35	57
OTU_1450	Bacteria	Firmicutes	Clostridia	Clostridiales	Lachnospiraceae	?	?	0	0	0	0	0	0	0	0	0	0	0	0	0	0	0	5	0	0	0	0	0	0	0	0	0	0	0	0	0	0
OTU_1451	Bacteria	Proteobacteria	Betaproteobacteria	Burkholderiales	Oxalobacteraceae	?	?	0	0	0	0	0	0	0	0	0	0	0	0	0	0	0	0	0	0	0	1	0	1	3	0	0	0	0	0	0	0
OTU_1452	Bacteria	Bacteroidetes	Bacteroidia	?	?	?	?	0	0	0	0	0	0	0	0	0	0	0	0	0	0	0	0	0	0	0	0	0	0	0	0	2	3	0	0	0	0
OTU_1453	Bacteria	Tenericutes	Mollicutes	RF39	?	?	?	0	0	1	4	0	0	0	0	0	0	0	0	0	0	0	0	0	0	0	0	0	0	0	0	0	0	0	0	0	0
OTU_1454	Bacteria	Bacteroidetes	Bacteroidia	Bacteroidales	?	?	?	0	0	0	0	0	0	0	0	0	0	0	0	0	0	0	0	0	0	0	0	0	1	0	0	0	4	0	0	0	0
OTU_1456	Bacteria	Firmicutes	Clostridia	Clostridiales	Ruminococcaceae	Oscillospira	?	0	0	0	3	0	0	0	0	0	1	0	0	1	0	0	0	0	0	0	0	0	0	0	0	0	0	0	0	0	0
OTU_1457	Bacteria	Bacteroidetes	Bacteroidia	Bacteroidales	[Barnesiellaceae]	?	?	0	0	0	0	0	0	1	0	0	0	0	0	0	0	0	0	0	0	0	0	0	0	0	0	0	4	0	0	0	0
OTU_1458	Bacteria	Bacteroidetes	Bacteroidia	Bacteroidales	S24-7	?	?	0	0	2	0	0	0	0	0	0	0	0	0	0	0	0	0	0	1	0	0	0	1	0	0	0	0	1	0	0	0
OTU_146	Bacteria	Firmicutes	Clostridia	Clostridiales	Lachnospiraceae	Acetatifactor	?	6	1	40	17	6	10	0	11	3	0	3	0	1170	230	313	736	170	143	0	0	0	0	1	3	7	7	56	2	1	3
OTU_1460	Bacteria	Bacteroidetes	Bacteroidia	Bacteroidales	S24-7	?	?	0	0	0	0	1	0	0	1	0	0	0	0	0	0	0	1	0	0	0	0	0	0	1	0	0	1	0	0	0	0
OTU_1461	Bacteria	Bacteroidetes	Bacteroidia	Bacteroidales	S24-7	?	?	3	0	0	0	2	0	0	0	0	0	0	0	0	0	0	0	0	0	0	0	0	0	0	0	0	0	0	0	0	0
OTU_1466	Bacteria	Firmicutes	Clostridia	Clostridiales	Ruminococcaceae	?	?	0	0	0	0	0	0	3	0	0	0	0	0	0	2	0	0	0	0	0	0	0	0	0	0	0	0	0	0	0	0
OTU_1469	Bacteria	Firmicutes	Clostridia	Clostridiales	Ruminococcaceae	?	?	0	0	0	0	0	0	0	0	0	0	0	0	0	0	0	0	0	0	5	0	0	0	0	0	0	0	0	0	0	0
OTU_147	Bacteria	Firmicutes	Clostridia	Clostridiales	[Mogibacteriaceae]	?	?	14	2	43	33	4	17	132	115	128	244	142	96	142	98	160	218	210	185	28	33	10	180	182	123	39	35	81	87	74	51
OTU_1470	Bacteria	Bacteroidetes	Bacteroidia	Bacteroidales	Porphyromonadaceae	Parabacteroides	?	0	0	0	0	0	0	0	0	0	1	0	0	0	0	0	1	0	0	0	0	0	1	0	0	0	0	0	0	0	2
OTU_1471	Bacteria	Firmicutes	Clostridia	Clostridiales	?	?	?	0	0	0	0	0	1	0	0	0	0	0	0	0	0	0	0	2	0	0	0	0	0	0	0	0	0	0	0	0	2
OTU_1473	Bacteria	Firmicutes	Clostridia	Clostridiales	Lachnospiraceae	?	?	0	0	0	0	0	0	0	0	3	0	0	0	0	0	0	0	0	0	0	0	0	0	0	0	0	0	2	0	0	0
OTU_1474	Bacteria	Firmicutes	Clostridia	Clostridiales	Ruminococcaceae	Oscillospira	?	0	0	0	0	0	0	0	0	1	0	0	0	4	0	0	0	0	0	0	0	0	0	0	0	0	0	0	0	0	0
OTU_1475	Bacteria	Bacteroidetes	Bacteroidia	Bacteroidales	S24-7	?	?	0	0	0	0	0	0	0	0	0	0	0	0	0	0	0	0	0	2	1	0	0	0	0	0	0	0	0	0	0	2
OTU_1476	Bacteria	Firmicutes	Clostridia	Clostridiales	Ruminococcaceae	?	?	0	0	0	0	0	0	1	0	0	0	0	0	0	0	3	1	0	0	0	0	0	0	0	0	0	0	0	0	0	0
OTU_1477	Bacteria	Firmicutes	Clostridia	?	?	?	?	0	0	0	0	0	0	0	0	0	0	0	0	0	0	0	0	3	0	0	0	0	0	1	0	0	1	0	0	0	0
OTU_1478	Bacteria	Firmicutes	Clostridia	Clostridiales	Lachnospiraceae	?	?	0	0	0	0	0	0	0	0	0	0	0	0	5	0	0	0	0	0	0	0	0	0	0	0	0	0	0	0	0	0
OTU_148	Bacteria	Firmicutes	Clostridia	Clostridiales	Ruminococcaceae	?	?	57	62	89	24	70	25	90	54	79	119	73	45	38	24	64	98	67	36	411	64	251	97	251	131	94	29	86	79	121	98
OTU_1480	Bacteria	Bacteroidetes	Bacteroidia	Bacteroidales	?	?	?	2	0	3	0	0	0	0	0	0	0	0	0	0	0	0	0	0	0	0	0	0	0	0	0	0	0	0	0	0	0
OTU_1481	Bacteria	Firmicutes	Clostridia	Clostridiales	Ruminococcaceae	?	?	0	0	0	0	0	0	0	0	0	0	0	0	0	0	0	0	0	0	0	0	0	0	0	0	0	0	0	0	5	0
OTU_1485	Bacteria	Bacteroidetes	Bacteroidia	Bacteroidales	S24-7	?	?	0	0	5	0	0	0	0	0	0	0	0	0	0	0	0	0	0	0	0	0	0	0	0	0	0	0	0	0	0	0
OTU_1486	Bacteria	Bacteroidetes	Bacteroidia	Bacteroidales	S24-7	?	?	0	0	5	0	0	0	0	0	0	0	0	0	0	0	0	0	0	0	0	0	0	0	0	0	0	0	0	0	0	0
OTU_1487	Bacteria	Firmicutes	Clostridia	Clostridiales	Ruminococcaceae	Oscillospira	?	0	0	0	0	0	0	0	0	0	0	0	0	0	0	0	5	0	0	0	0	0	0	0	0	0	0	0	0	0	0
OTU_1488	Bacteria	Firmicutes	Clostridia	Clostridiales	?	?	?	0	0	3	0	2	0	0	0	0	0	0	0	0	0	0	0	0	0	0	0	0	0	0	0	0	0	0	0	0	0
OTU_149	Bacteria	Cyanobacteria	4C0d-2	YS2	?	?	?	184	153	913	234	93	260	8	89	8	7	71	7	53	1	12	26	257	0	89	46	15	57	7	16	6	1	93	44	12	48
OTU_1490	Bacteria	Firmicutes	Clostridia	Clostridiales	Dehalobacteriaceae	Dehalobacterium	?	0	0	0	0	0	3	0	0	0	0	0	0	0	2	0	0	0	0	0	0	0	0	0	0	0	0	0	0	0	0
OTU_1493	Bacteria	Firmicutes	Clostridia	Clostridiales	Lachnospiraceae	[Ruminococcus]	gnavus	0	0	0	0	0	0	0	0	0	0	0	0	1	0	1	0	0	3	0	0	0	0	0	0	0	0	0	0	0	0
OTU_1497	Bacteria	Bacteroidetes	Bacteroidia	Bacteroidales	Prevotellaceae	Prevotella	?	0	0	5	0	0	0	0	0	0	0	0	0	0	0	0	0	0	0	0	0	0	0	0	0	0	0	0	0	0	0
OTU_15	Bacteria	Bacteroidetes	Bacteroidia	Bacteroidales	Rikenellaceae	AF12	?	739	527	1156	249	527	318	2204	9923	8899	6582	9055	5242	15179	3815	6700	4183	5990	6816	2591	2630	1939	3968	9492	4152	9387	7649	5318	5349	6262	3854
OTU_150	Bacteria	Firmicutes	Clostridia	Clostridiales	?	?	?	84	77	442	193	64	175	77	61	21	35	53	30	39	29	29	69	30	21	72	60	91	138	139	147	258	24	54	54	112	98
OTU_1502	Bacteria	Bacteroidetes	Bacteroidia	Bacteroidales	?	?	?	0	0	0	0	0	0	0	0	0	0	0	4	0	0	0	0	0	1	0	0	0	0	0	0	0	0	0	0	0	0
OTU_1505	Bacteria	Bacteroidetes	Bacteroidia	Bacteroidales	Rikenellaceae	AF12	?	0	0	0	0	0	0	0	3	0	0	0	0	0	0	0	0	0	0	0	0	0	0	0	0	0	0	2	0	0	0
OTU_1507	Bacteria	Bacteroidetes	Bacteroidia	Bacteroidales	S24-7	?	?	0	0	0	0	0	5	0	0	0	0	0	0	0	0	0	0	0	0	0	0	0	0	0	0	0	0	0	0	0	0
OTU_1508	Bacteria	Firmicutes	Clostridia	Clostridiales	?	?	?	0	0	0	0	0	0	0	0	0	0	0	0	0	0	5	0	0	0	0	0	0	0	0	0	0	0	0	0	0	0
OTU_1509	Bacteria	Bacteroidetes	Bacteroidia	Bacteroidales	S24-7	?	?	0	0	3	0	0	0	0	1	0	0	0	0	0	0	0	0	0	0	0	0	0	0	0	0	0	0	0	0	0	1
OTU_151	Bacteria	Firmicutes	Clostridia	Clostridiales	Ruminococcaceae	Oscillospira	?	34	35	210	97	31	94	236	32	45	36	37	48	65	38	538	803	151	10	17	24	4	23	29	35	1	2	8	4	10	16
OTU_1510	Bacteria	Firmicutes	Clostridia	?	?	?	?	0	0	0	0	0	0	0	0	0	0	0	0	0	0	0	0	0	0	1	0	0	1	0	0	0	0	1	2	0	0
OTU_1511	Bacteria	Firmicutes	Clostridia	Clostridiales	Ruminococcaceae	?	?	0	0	5	0	0	0	0	0	0	0	0	0	0	0	0	0	0	0	0	0	0	0	0	0	0	0	0	0	0	0
OTU_1512	Bacteria	Firmicutes	Clostridia	Clostridiales	Christensenellaceae	?	?	0	0	0	0	0	0	0	0	0	0	0	0	2	0	0	0	0	0	0	0	0	0	0	0	3	0	0	0	0	0
OTU_1514	Bacteria	Firmicutes	Clostridia	Clostridiales	Lachnospiraceae	?	?	1	0	2	0	0	1	0	0	0	0	0	0	0	0	0	0	0	0	0	0	0	0	0	0	1	0	0	0	0	0
OTU_1516	Bacteria	Firmicutes	Clostridia	Clostridiales	?	?	?	0	0	0	0	0	0	0	0	0	0	0	0	5	0	0	0	0	0	0	0	0	0	0	0	0	0	0	0	0	0
OTU_152	Bacteria	Firmicutes	Clostridia	Clostridiales	?	?	?	80	43	500	110	57	138	65	83	92	8	60	66	90	27	88	43	135	9	17	49	14	0	39	25	278	144	78	65	184	66
OTU_1520	Bacteria	Firmicutes	Clostridia	Clostridiales	?	?	?	0	0	1	0	0	3	0	0	0	0	0	0	0	0	0	0	0	0	0	0	0	1	0	0	0	0	0	0	0	0
OTU_1523	Bacteria	Bacteroidetes	Bacteroidia	Bacteroidales	S24-7	?	?	0	0	0	0	0	0	0	0	0	0	0	0	0	0	0	0	0	0	1	0	3	0	0	0	1	0	0	0	0	0
OTU_1524	Bacteria	Firmicutes	Clostridia	Clostridiales	Ruminococcaceae	?	?	0	0	1	0	0	0	0	0	0	0	0	0	1	0	0	0	0	0	0	1	1	0	1	0	0	0	0	0	0	0
OTU_1526	Bacteria	Firmicutes	Clostridia	Clostridiales	?	?	?	0	0	0	0	0	0	0	0	0	0	0	0	0	0	0	0	0	0	0	0	0	0	0	0	0	0	0	4	0	1
OTU_1527	Bacteria	Firmicutes	Clostridia	Clostridiales	Lachnospiraceae	?	?	0	0	1	0	0	0	0	0	0	0	0	0	0	1	0	2	0	0	0	0	0	0	0	0	0	0	1	0	0	0
OTU_1528	Bacteria	Firmicutes	Clostridia	Clostridiales	Lachnospiraceae	?	?	0	0	0	0	0	0	0	0	5	0	0	0	0	0	0	0	0	0	0	0	0	0	0	0	0	0	0	0	0	0
OTU_1529	Bacteria	Firmicutes	Clostridia	Clostridiales	Ruminococcaceae	Oscillospira	?	0	0	0	0	0	0	0	0	1	0	0	0	0	3	0	0	0	0	0	0	0	0	0	1	0	0	0	0	0	0
OTU_153	Bacteria	Bacteroidetes	Bacteroidia	Bacteroidales	Rikenellaceae	?	?	25	39	76	23	20	21	20	91	78	98	48	183	163	241	109	47	111	63	34	143	38	61	29	6	367	80	95	113	113	111
OTU_1533	Bacteria	Firmicutes	Clostridia	Clostridiales	?	?	?	1	0	0	3	1	0	0	0	0	0	0	0	0	0	0	0	0	0	0	0	0	0	0	0	0	0	0	0	0	0
OTU_1535	Bacteria	Firmicutes	Bacilli	Lactobacillales	Lactobacillaceae	Lactobacillus	?	0	0	0	0	0	0	0	0	0	0	0	0	0	2	0	0	0	0	0	3	0	0	0	0	0	0	0	0	0	0
OTU_1536	Bacteria	Bacteroidetes	Bacteroidia	Bacteroidales	Prevotellaceae	Prevotella	?	3	0	0	0	0	2	0	0	0	0	0	0	0	0	0	0	0	0	0	0	0	0	0	0	0	0	0	0	0	0
OTU_1538	Bacteria	Firmicutes	Clostridia	Clostridiales	?	?	?	1	0	0	0	0	0	0	0	0	0	0	0	0	0	0	0	3	1	0	0	0	0	0	0	0	0	0	0	0	0
OTU_1539	Bacteria	Bacteroidetes	Bacteroidia	Bacteroidales	S24-7	?	?	0	0	0	2	0	2	0	0	0	0	0	0	0	0	0	0	0	0	0	0	0	0	0	0	0	0	0	0	0	0
OTU_154	Bacteria	Firmicutes	Clostridia	Clostridiales	?	?	?	94	50	828	282	77	340	0	0	0	0	0	0	1	0	1	0	0	0	6	0	2	2	447	496	0	0	1	0	0	1
OTU_1543	Bacteria	Firmicutes	Clostridia	Clostridiales	Ruminococcaceae	?	?	0	0	0	0	0	1	0	0	0	0	0	0	0	0	0	0	0	0	0	0	0	0	0	0	0	0	2	0	0	1
OTU_1545	Bacteria	Proteobacteria	Deltaproteobacteria	Desulfovibrionales	Desulfovibrionaceae	Bilophila	?	0	0	0	0	0	0	0	0	0	1	0	0	3	0	0	0	0	0	0	0	0	0	0	0	0	0	0	0	0	0
OTU_1548	Bacteria	Firmicutes	Clostridia	Clostridiales	Ruminococcaceae	Oscillospira	?	0	0	0	0	0	0	0	1	0	0	0	0	0	0	0	0	0	0	0	0	0	0	0	0	0	0	0	3	0	0
OTU_155	Bacteria	Bacteroidetes	Bacteroidia	Bacteroidales	S24-7	?	?	109	114	241	58	108	54	33	42	100	158	34	169	52	41	70	14	126	118	51	86	53	48	99	37	139	136	61	61	105	54
OTU_1550	Bacteria	Bacteroidetes	Bacteroidia	Bacteroidales	S24-7	?	?	0	0	0	0	0	0	0	0	0	0	0	3	0	0	1	0	0	0	0	0	0	0	0	0	0	0	0	0	0	0
OTU_1551	Bacteria	Bacteroidetes	Bacteroidia	Bacteroidales	S24-7	?	?	3	1	0	0	0	0	0	0	0	0	0	0	0	0	0	0	0	0	0	0	0	0	0	0	0	0	0	0	0	0
OTU_1552	Bacteria	Firmicutes	Clostridia	Clostridiales	Lachnospiraceae	?	?	0	0	0	0	0	0	0	0	0	0	0	0	0	0	0	0	0	0	0	0	0	0	0	4	0	0	0	0	0	0
OTU_1554	Bacteria	Firmicutes	Clostridia	Clostridiales	?	?	?	0	0	3	0	0	0	0	0	0	0	0	0	0	0	0	0	0	0	0	0	0	0	1	0	0	0	0	0	0	0
OTU_1556	Bacteria	Firmicutes	Clostridia	Clostridiales	Ruminococcaceae	Oscillospira	?	0	0	0	0	0	0	0	0	0	0	4	0	0	0	0	0	0	0	0	0	0	0	0	0	0	0	0	0	0	0
OTU_1558	Bacteria	Tenericutes	Mollicutes	RF39	?	?	?	1	0	0	0	0	3	0	0	0	0	0	0	0	0	0	0	0	0	0	0	0	0	0	0	0	0	0	0	0	0
OTU_156	Bacteria	Firmicutes	Clostridia	Clostridiales	Ruminococcaceae	Oscillospira	?	26	5	160	60	14	73	26	22	23	103	119	15	83	14	89	128	19	21	483	38	115	56	24	288	19	16	120	89	139	173
OTU_1562	Bacteria	Bacteroidetes	Bacteroidia	Bacteroidales	S24-7	?	?	0	0	0	0	0	0	0	0	0	0	0	0	0	0	0	4	0	0	0	0	0	0	0	0	0	0	0	0	0	0
OTU_1564	Bacteria	Firmicutes	Clostridia	Clostridiales	Ruminococcaceae	Oscillospira	?	0	0	0	0	0	0	0	0	0	1	0	3	0	0	0	0	0	0	0	0	0	0	0	0	0	0	0	0	0	0
OTU_1565	Bacteria	Bacteroidetes	Bacteroidia	Bacteroidales	[Paraprevotellaceae]	?	?	0	0	1	0	0	0	0	0	0	0	0	3	0	0	0	0	0	0	0	0	0	0	0	0	0	0	0	0	0	0
OTU_1566	Bacteria	Firmicutes	Bacilli	Lactobacillales	Lactobacillaceae	?	?	0	0	0	0	0	0	0	0	0	0	0	0	0	0	0	0	0	0	0	0	0	0	0	0	0	1	0	0	0	3
OTU_157	Bacteria	Firmicutes	Clostridia	Clostridiales	Ruminococcaceae	?	?	10	6	113	14	9	12	31	115	136	56	8	122	12	47	183	57	53	79	34	187	19	244	96	49	15	584	162	39	19	48
OTU_1571	Bacteria	Firmicutes	Clostridia	Clostridiales	?	?	?	0	0	0	0	0	0	0	0	0	0	0	0	4	0	0	0	0	0	0	0	0	0	0	0	0	0	0	0	0	0
OTU_1573	Bacteria	Bacteroidetes	Bacteroidia	Bacteroidales	S24-7	?	?	3	1	0	0	0	0	0	0	0	0	0	0	0	0	0	0	0	0	0	0	0	0	0	0	0	0	0	0	0	0
OTU_1575	Bacteria	Firmicutes	Clostridia	Clostridiales	[Mogibacteriaceae]	?	?	0	0	0	0	0	0	0	0	3	0	0	0	0	0	0	0	0	1	0	0	0	0	0	0	0	0	0	0	0	0
OTU_1576	Bacteria	Firmicutes	?	?	?	?	?	0	0	0	0	0	0	0	0	0	0	0	0	0	0	4	0	0	0	0	0	0	0	0	0	0	0	0	0	0	0
OTU_1577	Bacteria	Firmicutes	Clostridia	Clostridiales	?	?	?	0	0	0	0	0	0	0	0	1	0	0	0	0	0	0	0	0	3	0	0	0	0	0	0	0	0	0	0	0	0
OTU_1578	Bacteria	Proteobacteria	Gammaproteobacteria	Pseudomonadales	Moraxellaceae	Enhydrobacter	?	0	0	0	0	0	0	0	0	4	0	0	0	0	0	0	0	0	0	0	0	0	0	0	0	0	0	0	0	0	0
OTU_1579	Bacteria	Firmicutes	Clostridia	Clostridiales	Ruminococcaceae	Ruminococcus	?	0	0	0	0	0	4	0	0	0	0	0	0	0	0	0	0	0	0	0	0	0	0	0	0	0	0	0	0	0	0
OTU_158	Bacteria	Firmicutes	Clostridia	Clostridiales	Ruminococcaceae	?	?	16	6	393	131	28	137	72	101	75	93	73	60	86	41	67	57	74	41	85	37	39	36	231	146	108	23	58	53	77	67
OTU_1580	Bacteria	Firmicutes	Clostridia	Clostridiales	Ruminococcaceae	Oscillospira	?	0	0	3	0	0	0	0	0	0	0	0	0	0	0	1	0	0	0	0	0	0	0	0	0	0	0	0	0	0	0
OTU_1582	Bacteria	Actinobacteria	Actinobacteria	Actinomycetales	Nocardiaceae	?	?	0	0	0	0	0	0	0	0	2	0	0	0	0	0	0	0	0	1	0	0	0	0	0	0	0	0	0	0	0	1
OTU_1583	Bacteria	Bacteroidetes	Bacteroidia	Bacteroidales	S24-7	?	?	0	0	0	0	0	0	0	0	0	0	0	0	0	0	0	0	0	0	0	4	0	0	0	0	0	0	0	0	0	0
OTU_1588	Bacteria	Bacteroidetes	Bacteroidia	Bacteroidales	S24-7	?	?	3	0	1	0	0	0	0	0	0	0	0	0	0	0	0	0	0	0	0	0	0	0	0	0	0	0	0	0	0	0
OTU_159	Bacteria	Bacteroidetes	Bacteroidia	Bacteroidales	Rikenellaceae	?	?	371	370	835	226	356	292	1	0	2	3	2	6	1	5	0	1	2	2	1	2	1	1	1	0	3	1	6	3	0	3
OTU_1590	Bacteria	Firmicutes	Clostridia	Clostridiales	Ruminococcaceae	Oscillospira	?	0	0	0	0	0	0	0	0	0	0	0	0	0	0	0	0	0	0	3	0	0	0	0	0	0	0	0	0	0	1
OTU_1594	Bacteria	Firmicutes	Clostridia	Clostridiales	?	?	?	0	0	0	0	0	0	3	0	0	0	0	0	0	0	0	0	0	0	0	0	1	0	0	0	0	0	0	0	0	0
OTU_1599	Bacteria	Firmicutes	Clostridia	Clostridiales	Ruminococcaceae	?	?	0	0	0	0	0	0	3	0	0	0	0	0	0	0	0	0	1	0	0	0	0	0	0	0	0	0	0	0	0	0
OTU_16	Bacteria	Bacteroidetes	Bacteroidia	Bacteroidales	[Odoribacteraceae]	Odoribacter	?	6861	5908	10187	3356	5726	4235	402	143	257	428	98	1152	1588	1605	1792	703	2732	3736	3797	7560	2132	4834	10653	5825	11351	9029	4761	5095	9752	11633
OTU_160	Bacteria	Firmicutes	Clostridia	Clostridiales	Ruminococcaceae	Ruminococcus	?	317	414	799	154	539	183	0	0	0	0	1	0	1	0	0	0	1	0	0	0	1	0	0	0	0	0	0	0	0	0
OTU_1600	Bacteria	Cyanobacteria	4C0d-2	YS2	?	?	?	0	3	1	0	0	0	0	0	0	0	0	0	0	0	0	0	0	0	0	0	0	0	0	0	0	0	0	0	0	0
OTU_1601	Bacteria	Bacteroidetes	Bacteroidia	?	?	?	?	0	0	0	0	0	0	0	0	0	0	0	0	0	0	0	0	3	0	0	0	0	0	0	0	0	0	0	1	0	0
OTU_1604	Bacteria	Bacteroidetes	Bacteroidia	Bacteroidales	Rikenellaceae	AF12	?	0	0	1	0	0	3	0	0	0	0	0	0	0	0	0	0	0	0	0	0	0	0	0	0	0	0	0	0	0	0
OTU_1606	Bacteria	Bacteroidetes	Bacteroidia	Bacteroidales	Prevotellaceae	Prevotella	?	0	0	0	0	0	4	0	0	0	0	0	0	0	0	0	0	0	0	0	0	0	0	0	0	0	0	0	0	0	0
OTU_161	Bacteria	Firmicutes	Clostridia	Clostridiales	?	?	?	207	227	1108	234	218	241	0	0	0	0	1	0	0	1	1	0	102	11	1	0	0	0	1	0	0	0	0	0	0	1
OTU_1614	Bacteria	Bacteroidetes	Bacteroidia	Bacteroidales	S24-7	?	?	0	0	0	0	0	0	0	0	0	0	0	0	0	0	0	0	0	0	0	0	0	0	0	0	4	0	0	0	0	0
OTU_1616	Bacteria	Bacteroidetes	Bacteroidia	Bacteroidales	?	?	?	0	0	1	0	0	3	0	0	0	0	0	0	0	0	0	0	0	0	0	0	0	0	0	0	0	0	0	0	0	0
OTU_1619	Bacteria	Firmicutes	Clostridia	Clostridiales	Ruminococcaceae	Oscillospira	?	0	0	0	0	0	0	0	0	0	0	0	0	0	0	4	0	0	0	0	0	0	0	0	0	0	0	0	0	0	0
OTU_162	Bacteria	Firmicutes	Clostridia	Clostridiales	Lachnospiraceae	?	?	0	0	6	6	0	7	17	12	102	22	19	6	32	176	27	46	70	76	2	29	2	63	831	602	13	5	35	102	13	16
OTU_1621	Bacteria	Bacteroidetes	Bacteroidia	Bacteroidales	Bacteroidaceae	Bacteroides	uniformis	0	0	4	0	0	0	0	0	0	0	0	0	0	0	0	0	0	0	0	0	0	0	0	0	0	0	0	0	0	0
OTU_1624	Bacteria	Firmicutes	Clostridia	?	?	?	?	0	0	0	0	0	0	0	0	0	0	0	0	0	0	0	0	3	0	0	1	0	0	0	0	0	0	0	0	0	0
OTU_1627	Bacteria	Bacteroidetes	Bacteroidia	?	?	?	?	0	0	0	0	0	0	0	0	0	0	0	0	0	0	0	0	0	0	0	0	0	0	0	0	0	4	0	0	0	0
OTU_1628	Bacteria	Bacteroidetes	Bacteroidia	Bacteroidales	Rikenellaceae	?	?	0	0	0	0	4	0	0	0	0	0	0	0	0	0	0	0	0	0	0	0	0	0	0	0	0	0	0	0	0	0
OTU_1629	Bacteria	Bacteroidetes	Bacteroidia	Bacteroidales	S24-7	?	?	0	0	0	0	0	0	0	0	3	0	0	0	0	1	0	0	0	0	0	0	0	0	0	0	0	0	0	0	0	0
OTU_163	Bacteria	Bacteroidetes	Bacteroidia	Bacteroidales	S24-7	?	?	345	323	922	258	269	197	0	0	0	0	1	0	1	0	0	0	0	0	0	0	0	0	0	0	1	0	2	2	0	0
OTU_1631	Bacteria	Firmicutes	Bacilli	Lactobacillales	Streptococcaceae	Lactococcus	?	0	0	0	0	0	0	0	0	0	0	0	0	0	0	3	1	0	0	0	0	0	0	0	0	0	0	0	0	0	0
OTU_1632	Bacteria	TM7	TM7-3	CW040	F16	?	?	0	0	0	0	0	0	0	0	0	0	0	0	0	0	0	0	0	0	0	0	0	0	0	0	0	0	0	0	4	0
OTU_1638	Bacteria	Firmicutes	Clostridia	Clostridiales	Ruminococcaceae	?	?	0	0	0	0	0	0	0	0	0	0	0	0	0	0	0	2	0	0	0	2	0	0	0	0	0	0	0	0	0	0
OTU_1639	Bacteria	Firmicutes	Clostridia	Clostridiales	Ruminococcaceae	Oscillospira	?	0	0	0	0	0	0	1	0	2	0	0	0	0	0	0	0	0	0	0	0	0	0	1	0	0	0	0	0	0	0
OTU_164	Bacteria	Firmicutes	Clostridia	Clostridiales	Lachnospiraceae	?	?	213	111	141	46	119	64	0	4	0	0	0	0	0	61	7	23	23	0	22	32	10	0	936	419	10	0	0	4	8	7
OTU_1642	Bacteria	Firmicutes	Bacilli	Lactobacillales	Lactobacillaceae	?	?	0	0	0	0	0	0	0	0	0	0	0	0	0	0	4	0	0	0	0	0	0	0	0	0	0	0	0	0	0	0
OTU_1643	Bacteria	Bacteroidetes	Bacteroidia	Bacteroidales	S24-7	?	?	1	1	0	0	0	2	0	0	0	0	0	0	0	0	0	0	0	0	0	0	0	0	0	0	0	0	0	0	0	0
OTU_1646	Bacteria	Bacteroidetes	Bacteroidia	Bacteroidales	S24-7	?	?	0	0	4	0	0	0	0	0	0	0	0	0	0	0	0	0	0	0	0	0	0	0	0	0	0	0	0	0	0	0
OTU_1648	Bacteria	Bacteroidetes	Bacteroidia	Bacteroidales	?	?	?	0	0	0	0	0	0	0	0	0	0	0	3	0	0	0	0	0	0	0	0	0	0	0	0	1	0	0	0	0	0
OTU_165	Bacteria	Firmicutes	Clostridia	Clostridiales	Lachnospiraceae	[Ruminococcus]	torques	32	20	1089	301	44	350	16	25	30	17	16	20	6	4	7	3	17	8	50	9	12	15	35	43	4	3	20	34	7	6
OTU_1650	Bacteria	Firmicutes	Clostridia	Clostridiales	Peptococcaceae	?	?	0	0	0	0	0	0	0	0	0	0	0	0	0	0	0	0	1	0	0	0	0	0	3	0	0	0	0	0	0	0
OTU_1651	Bacteria	Firmicutes	Clostridia	Clostridiales	Ruminococcaceae	?	?	0	0	0	0	0	0	0	0	0	0	0	0	0	0	0	3	0	0	0	0	0	0	1	0	0	0	0	0	0	0
OTU_1652	Bacteria	Firmicutes	Clostridia	Clostridiales	?	?	?	0	0	0	4	0	0	0	0	0	0	0	0	0	0	0	0	0	0	0	0	0	0	0	0	0	0	0	0	0	0
OTU_1653	Bacteria	Firmicutes	Clostridia	?	?	?	?	1	0	0	0	3	0	0	0	0	0	0	0	0	0	0	0	0	0	0	0	0	0	0	0	0	0	0	0	0	0
OTU_1656	Bacteria	Firmicutes	Clostridia	Clostridiales	Ruminococcaceae	Ruminococcus	?	0	0	3	0	0	0	0	0	0	0	0	0	0	0	0	1	0	0	0	0	0	0	0	0	0	0	0	0	0	0
OTU_1657	Bacteria	Firmicutes	Clostridia	Clostridiales	?	?	?	0	0	0	0	0	0	0	0	0	0	0	1	0	0	0	3	0	0	0	0	0	0	0	0	0	0	0	0	0	0
OTU_1658	Bacteria	Bacteroidetes	Bacteroidia	Bacteroidales	[Odoribacteraceae]	Odoribacter	?	0	0	0	0	0	0	0	0	0	0	0	0	0	0	0	0	0	4	0	0	0	0	0	0	0	0	0	0	0	0
OTU_1659	Bacteria	Proteobacteria	Deltaproteobacteria	Desulfovibrionales	Desulfovibrionaceae	Desulfovibrio	?	0	0	0	0	0	0	0	0	0	0	0	0	1	0	0	0	0	0	0	0	0	0	0	0	3	0	0	0	0	0
OTU_166	Bacteria	Actinobacteria	Coriobacteriia	Coriobacteriales	Coriobacteriaceae	Adlercreutzia	?	8	17	19	2	29	1	12	20	257	27	36	46	96	206	99	58	36	186	32	59	12	266	109	81	73	127	78	86	85	60
OTU_1660	Bacteria	Firmicutes	Clostridia	Clostridiales	Ruminococcaceae	Oscillospira	?	0	0	3	0	0	0	0	0	0	0	0	1	0	0	0	0	0	0	0	0	0	0	0	0	0	0	0	0	0	0
OTU_1662	Bacteria	Firmicutes	Clostridia	Clostridiales	Ruminococcaceae	Ruminococcus	?	0	0	0	0	0	0	0	0	0	0	0	0	0	0	0	0	0	0	0	4	0	0	0	0	0	0	0	0	0	0
OTU_1664	Bacteria	Bacteroidetes	Bacteroidia	Bacteroidales	Rikenellaceae	?	?	0	0	0	0	0	0	0	0	0	0	0	0	0	0	4	0	0	0	0	0	0	0	0	0	0	0	0	0	0	0
OTU_1668	Bacteria	Firmicutes	Clostridia	Clostridiales	Ruminococcaceae	Oscillospira	?	0	0	0	0	0	0	0	0	0	0	0	0	0	0	0	4	0	0	0	0	0	0	0	0	0	0	0	0	0	0
OTU_167	Bacteria	Firmicutes	Clostridia	Clostridiales	?	?	?	66	74	257	98	42	78	96	41	28	100	62	24	32	18	7	15	13	33	326	8	72	334	16	16	33	3	176	64	16	9
OTU_1673	Bacteria	Firmicutes	Bacilli	Bacillales	Bacillaceae	?	?	0	0	0	0	0	0	0	0	0	0	0	0	0	0	0	0	0	4	0	0	0	0	0	0	0	0	0	0	0	0
OTU_1675	Bacteria	Bacteroidetes	Bacteroidia	Bacteroidales	[Odoribacteraceae]	Odoribacter	?	0	0	0	0	0	0	0	0	4	0	0	0	0	0	0	0	0	0	0	0	0	0	0	0	0	0	0	0	0	0
OTU_1679	Bacteria	Firmicutes	Clostridia	Clostridiales	Christensenellaceae	?	?	0	0	0	0	0	0	0	0	0	0	0	0	0	0	0	0	0	3	1	0	0	0	0	0	0	0	0	0	0	0
OTU_168	Bacteria	Firmicutes	Clostridia	Clostridiales	Lachnospiraceae	?	?	0	0	9	2	1	4	3	3	0	1	5	4	0	0	0	0	0	0	19	59	10	17	0	0	151	180	626	580	151	303
OTU_1680	Bacteria	Bacteroidetes	Bacteroidia	Bacteroidales	[Odoribacteraceae]	Odoribacter	?	0	0	0	0	0	0	0	0	0	0	0	1	0	0	0	0	2	0	0	0	0	0	0	0	1	0	0	0	0	0
OTU_1683	Bacteria	Firmicutes	Clostridia	Clostridiales	Ruminococcaceae	Ruminococcus	?	0	0	0	0	0	0	0	0	1	0	0	0	0	0	0	0	0	0	1	0	0	0	0	0	0	0	2	0	0	0
OTU_1684	Bacteria	Firmicutes	Clostridia	Clostridiales	Ruminococcaceae	Ruminococcus	?	0	0	0	0	0	0	2	0	0	0	0	0	2	0	0	0	0	0	0	0	0	0	0	0	0	0	0	0	0	0
OTU_1685	Bacteria	Bacteroidetes	Bacteroidia	Bacteroidales	Bacteroidaceae	Bacteroides	?	0	0	0	0	4	0	0	0	0	0	0	0	0	0	0	0	0	0	0	0	0	0	0	0	0	0	0	0	0	0
OTU_1689	Bacteria	Bacteroidetes	Bacteroidia	Bacteroidales	S24-7	?	?	0	0	0	0	4	0	0	0	0	0	0	0	0	0	0	0	0	0	0	0	0	0	0	0	0	0	0	0	0	0
OTU_169	Bacteria	Actinobacteria	Coriobacteriia	Coriobacteriales	Coriobacteriaceae	Adlercreutzia	?	6	6	6	2	11	8	32	12	230	21	22	51	33	114	77	33	31	147	78	85	23	275	107	96	62	237	85	75	57	69
OTU_1695	Bacteria	Firmicutes	Clostridia	Clostridiales	Lachnospiraceae	?	?	0	0	0	0	0	0	0	0	2	0	0	0	0	0	0	1	0	1	0	0	0	0	0	0	0	0	0	0	0	0
OTU_1697	Bacteria	Bacteroidetes	Bacteroidia	?	?	?	?	0	0	0	0	0	0	0	0	0	0	0	0	0	0	0	0	0	0	0	0	0	4	0	0	0	0	0	0	0	0
OTU_1699	Bacteria	Firmicutes	Clostridia	Clostridiales	Lachnospiraceae	?	?	0	0	0	0	0	0	0	0	0	0	0	0	4	0	0	0	0	0	0	0	0	0	0	0	0	0	0	0	0	0
OTU_17	Bacteria	Firmicutes	Clostridia	Clostridiales	Lachnospiraceae	[Ruminococcus]	gnavus	193	111	535	220	116	180	5741	4337	16751	4951	5757	4623	2415	6544	7511	5201	10086	5268	6343	2274	4339	12114	6242	4678	2548	2913	3625	3843	3132	4502
OTU_170	Bacteria	Firmicutes	Clostridia	Clostridiales	Ruminococcaceae	?	?	41	18	163	44	24	58	99	93	151	128	103	79	36	98	107	116	31	82	139	31	50	32	31	51	45	19	46	13	75	79
OTU_1705	Bacteria	Firmicutes	Clostridia	Clostridiales	?	?	?	0	0	1	0	0	0	0	0	0	0	0	0	0	0	0	0	0	0	0	0	0	0	0	0	0	0	3	0	0	0
OTU_1707	Bacteria	Firmicutes	Clostridia	Clostridiales	?	?	?	0	0	0	0	0	0	0	0	0	0	1	0	0	0	0	0	0	0	0	0	0	0	0	0	0	0	3	0	0	0
OTU_1708	Bacteria	Firmicutes	Clostridia	Clostridiales	Christensenellaceae	?	?	0	0	0	0	0	0	1	3	0	0	0	0	0	0	0	0	0	0	0	0	0	0	0	0	0	0	0	0	0	0
OTU_1709	Bacteria	Cyanobacteria	4C0d-2	YS2	?	?	?	0	0	0	0	0	0	0	0	0	0	0	0	0	0	0	0	4	0	0	0	0	0	0	0	0	0	0	0	0	0
OTU_171	Bacteria	Firmicutes	Clostridia	Clostridiales	Ruminococcaceae	Ruminococcus	?	5	2	33	7	4	20	105	31	132	84	257	23	388	58	135	280	71	57	27	15	4	14	12	33	18	5	71	70	32	17
OTU_1712	Bacteria	Firmicutes	Clostridia	Clostridiales	Ruminococcaceae	?	?	0	0	0	0	0	0	0	0	0	0	0	0	0	0	0	4	0	0	0	0	0	0	0	0	0	0	0	0	0	0
OTU_1715	Bacteria	Firmicutes	Clostridia	Clostridiales	?	?	?	0	0	0	0	0	0	0	0	0	0	0	0	0	0	0	0	0	0	0	4	0	0	0	0	0	0	0	0	0	0
OTU_1718	Bacteria	Firmicutes	Clostridia	Clostridiales	Ruminococcaceae	?	?	0	0	0	0	0	0	0	0	0	0	0	0	0	0	0	0	0	0	0	0	0	0	0	0	0	0	4	0	0	0
OTU_1719	Bacteria	Firmicutes	Erysipelotrichi	Erysipelotrichales	Erysipelotrichaceae	Allobaculum	?	0	0	0	0	0	0	0	0	0	0	0	0	0	4	0	0	0	0	0	0	0	0	0	0	0	0	0	0	0	0
OTU_172	Bacteria	Firmicutes	Clostridia	Clostridiales	Lachnospiraceae	?	?	47	41	380	141	35	174	65	21	83	42	20	26	56	73	78	28	106	75	72	38	39	74	49	39	27	17	45	35	27	43
OTU_1720	Bacteria	Bacteroidetes	Bacteroidia	Bacteroidales	Prevotellaceae	Prevotella	?	3	0	1	0	0	0	0	0	0	0	0	0	0	0	0	0	0	0	0	0	0	0	0	0	0	0	0	0	0	0
OTU_1721	Bacteria	Firmicutes	Clostridia	Clostridiales	Lachnospiraceae	?	?	0	0	0	0	0	0	0	0	0	0	0	0	0	0	0	0	0	0	0	0	0	0	0	4	0	0	0	0	0	0
OTU_1722	Bacteria	Firmicutes	Clostridia	Clostridiales	Ruminococcaceae	Oscillospira	?	0	0	0	0	0	0	0	0	0	0	0	0	4	0	0	0	0	0	0	0	0	0	0	0	0	0	0	0	0	0
OTU_1724	Bacteria	Firmicutes	Clostridia	Clostridiales	Ruminococcaceae	Ruminococcus	?	0	0	0	4	0	0	0	0	0	0	0	0	0	0	0	0	0	0	0	0	0	0	0	0	0	0	0	0	0	0
OTU_1727	Bacteria	Firmicutes	Clostridia	Clostridiales	Ruminococcaceae	?	?	0	0	0	0	0	0	0	0	0	0	0	0	0	0	0	0	0	0	0	0	0	0	3	1	0	0	0	0	0	0
OTU_173	Bacteria	Firmicutes	Clostridia	Clostridiales	Lachnospiraceae	?	?	1	4	0	0	4	0	7	1	75	26	18	2	8	36	13	18	9	11	1	23	4	28	687	591	226	0	1	2	196	3
OTU_1731	Bacteria	Firmicutes	Clostridia	Clostridiales	Lachnospiraceae	?	?	0	0	0	3	0	1	0	0	0	0	0	0	0	0	0	0	0	0	0	0	0	0	0	0	0	0	0	0	0	0
OTU_1732	Bacteria	Firmicutes	Clostridia	Clostridiales	Ruminococcaceae	?	?	0	0	1	0	2	1	0	0	0	0	0	0	0	0	0	0	0	0	0	0	0	0	0	0	0	0	0	0	0	0
OTU_1733	Bacteria	Firmicutes	Clostridia	Clostridiales	Ruminococcaceae	Oscillospira	?	0	0	0	0	0	0	0	1	0	0	0	0	0	0	0	0	0	0	0	0	0	0	0	0	0	0	2	0	0	1
OTU_1736	Bacteria	Firmicutes	Clostridia	Clostridiales	Lachnospiraceae	?	?	0	0	0	0	0	0	0	0	1	0	0	0	1	0	0	0	0	0	0	0	0	0	0	0	0	0	0	2	0	0
OTU_1737	Bacteria	Bacteroidetes	Bacteroidia	Bacteroidales	Rikenellaceae	?	?	0	0	0	0	0	0	0	0	0	0	0	0	0	2	0	0	0	0	0	0	0	0	0	0	0	0	0	0	0	2
OTU_174	Bacteria	Firmicutes	Clostridia	Clostridiales	Ruminococcaceae	Oscillospira	?	6	6	118	49	7	45	85	79	62	67	116	82	65	52	50	95	167	70	71	40	61	56	194	61	22	68	66	41	47	30
OTU_1742	Bacteria	Firmicutes	Clostridia	Clostridiales	Ruminococcaceae	Oscillospira	?	0	0	0	0	0	0	0	0	0	1	0	0	0	0	2	0	0	0	0	0	0	0	0	1	0	0	0	0	0	0
OTU_1744	Bacteria	Bacteroidetes	Bacteroidia	Bacteroidales	S24-7	?	?	0	4	0	0	0	0	0	0	0	0	0	0	0	0	0	0	0	0	0	0	0	0	0	0	0	0	0	0	0	0
OTU_1746	Bacteria	Firmicutes	Clostridia	Clostridiales	?	?	?	0	0	1	3	0	0	0	0	0	0	0	0	0	0	0	0	0	0	0	0	0	0	0	0	0	0	0	0	0	0
OTU_1748	Bacteria	Bacteroidetes	Bacteroidia	Bacteroidales	?	?	?	0	0	0	0	0	0	0	0	0	0	0	0	0	0	0	0	0	0	0	4	0	0	0	0	0	0	0	0	0	0
OTU_175	Bacteria	Firmicutes	Clostridia	Clostridiales	Lachnospiraceae	[Ruminococcus]	gnavus	5	5	28	10	2	5	63	172	35	57	86	53	46	123	46	58	149	51	163	60	100	169	187	112	28	10	37	14	22	37
OTU_1751	Bacteria	Bacteroidetes	Bacteroidia	Bacteroidales	S24-7	?	?	0	0	0	0	1	0	0	0	0	0	0	0	0	0	0	0	0	0	0	3	0	0	0	0	0	0	0	0	0	0
OTU_1752	Bacteria	Firmicutes	Clostridia	Clostridiales	Ruminococcaceae	Oscillospira	?	0	0	2	0	0	0	0	0	0	0	0	0	0	0	0	0	0	0	0	0	0	0	0	0	0	0	2	0	0	0
OTU_1758	Bacteria	Firmicutes	Clostridia	Clostridiales	Ruminococcaceae	?	?	0	0	0	3	0	0	0	0	0	0	0	0	1	0	0	0	0	0	0	0	0	0	0	0	0	0	0	0	0	0
OTU_176	Bacteria	Bacteroidetes	Bacteroidia	Bacteroidales	Porphyromonadaceae	Parabacteroides	?	99	111	158	60	89	51	7	69	122	65	33	103	15	33	42	14	28	84	20	70	11	50	24	7	63	268	59	57	36	45
OTU_1761	Bacteria	Bacteroidetes	Bacteroidia	Bacteroidales	?	?	?	0	1	3	0	0	0	0	0	0	0	0	0	0	0	0	0	0	0	0	0	0	0	0	0	0	0	0	0	0	0
OTU_1763	Bacteria	Firmicutes	Clostridia	Clostridiales	Lachnospiraceae	?	?	0	0	0	0	0	4	0	0	0	0	0	0	0	0	0	0	0	0	0	0	0	0	0	0	0	0	0	0	0	0
OTU_1767	Bacteria	Firmicutes	Clostridia	Clostridiales	Ruminococcaceae	?	?	0	0	4	0	0	0	0	0	0	0	0	0	0	0	0	0	0	0	0	0	0	0	0	0	0	0	0	0	0	0
OTU_1768	Bacteria	Bacteroidetes	Bacteroidia	Bacteroidales	S24-7	?	?	0	0	0	0	0	0	0	0	0	0	0	0	0	0	0	0	0	0	0	0	0	0	0	0	3	0	0	0	0	1
OTU_177	Bacteria	Firmicutes	Clostridia	Clostridiales	?	?	?	63	43	1017	290	39	336	0	0	0	1	0	0	2	2	0	0	1	0	16	0	23	0	0	0	1	0	0	0	0	0
OTU_1770	Bacteria	Bacteroidetes	Bacteroidia	Bacteroidales	S24-7	?	?	0	1	3	0	0	0	0	0	0	0	0	0	0	0	0	0	0	0	0	0	0	0	0	0	0	0	0	0	0	0
OTU_1772	Bacteria	Bacteroidetes	Bacteroidia	Bacteroidales	S24-7	?	?	0	0	0	0	0	1	0	0	0	0	0	0	0	0	0	0	0	0	0	0	3	0	0	0	0	0	0	0	0	0
OTU_1773	Bacteria	Tenericutes	Mollicutes	RF39	?	?	?	0	0	0	0	0	0	0	4	0	0	0	0	0	0	0	0	0	0	0	0	0	0	0	0	0	0	0	0	0	0
OTU_178	Bacteria	Tenericutes	Mollicutes	RF39	?	?	?	7	0	40	12	3	14	42	22	638	27	27	64	0	61	20	4	170	91	28	58	10	106	104	60	21	109	61	0	14	12
OTU_1780	Bacteria	Bacteroidetes	Bacteroidia	Bacteroidales	Bacteroidaceae	Bacteroides	acidifaciens	0	0	0	0	0	0	0	0	0	0	0	0	0	0	0	0	0	0	0	0	0	0	0	0	0	4	0	0	0	0
OTU_1783	Bacteria	Firmicutes	Clostridia	Clostridiales	?	?	?	0	0	4	0	0	0	0	0	0	0	0	0	0	0	0	0	0	0	0	0	0	0	0	0	0	0	0	0	0	0
OTU_1786	Bacteria	Bacteroidetes	Bacteroidia	Bacteroidales	S24-7	?	?	0	0	2	1	0	1	0	0	0	0	0	0	0	0	0	0	0	0	0	0	0	0	0	0	0	0	0	0	0	0
OTU_1788	Bacteria	Firmicutes	Clostridia	Clostridiales	?	?	?	0	0	4	0	0	0	0	0	0	0	0	0	0	0	0	0	0	0	0	0	0	0	0	0	0	0	0	0	0	0
OTU_179	Bacteria	Firmicutes	Clostridia	Clostridiales	?	?	?	0	0	4	2	0	3	69	56	50	234	47	45	266	46	136	395	200	75	1	0	2	0	2	1	1	0	50	67	1	1
OTU_1791	Bacteria	Firmicutes	Clostridia	Clostridiales	Lachnospiraceae	?	?	0	0	3	0	0	0	0	1	0	0	0	0	0	0	0	0	0	0	0	0	0	0	0	0	0	0	0	0	0	0
OTU_1792	Bacteria	Firmicutes	Clostridia	Clostridiales	Ruminococcaceae	?	?	0	0	0	0	0	0	0	0	0	0	0	0	0	0	0	3	0	0	0	0	0	0	0	0	0	0	0	0	0	0
OTU_1793	Bacteria	Bacteroidetes	Bacteroidia	?	?	?	?	0	0	0	0	0	0	0	0	0	0	0	0	0	0	0	0	0	0	0	0	0	0	0	0	0	0	0	3	0	0
OTU_1797	Bacteria	Firmicutes	Clostridia	Clostridiales	Ruminococcaceae	Oscillospira	?	0	0	0	0	0	0	0	0	3	0	0	0	0	0	0	0	0	0	0	0	0	0	0	0	0	0	0	0	0	0
OTU_18	Bacteria	Firmicutes	Clostridia	Clostridiales	Ruminococcaceae	Oscillospira	?	464	320	5970	1548	348	1453	7106	2622	11547	7077	9521	3225	8753	3306	6032	9097	2105	4946	1658	2238	667	2175	2255	3377	2338	1260	5801	3554	3746	2903
OTU_180	Bacteria	Firmicutes	Clostridia	Clostridiales	Ruminococcaceae	?	?	71	47	630	307	52	375	0	3	1	2	2	2	11	2	3	8	17	4	13	8	13	0	24	26	7	5	9	24	19	11
OTU_1803	Bacteria	Bacteroidetes	Bacteroidia	Bacteroidales	S24-7	?	?	0	0	0	0	0	3	0	0	0	0	0	0	0	0	0	0	0	0	0	0	0	0	0	0	0	0	0	0	0	0
OTU_1806	Bacteria	Firmicutes	Clostridia	Clostridiales	?	?	?	0	0	0	0	0	0	0	0	0	0	3	0	0	0	0	0	0	0	0	0	0	0	0	0	0	0	0	0	0	0
OTU_1807	Bacteria	Bacteroidetes	Bacteroidia	Bacteroidales	S24-7	?	?	3	0	0	0	0	0	0	0	0	0	0	0	0	0	0	0	0	0	0	0	0	0	0	0	0	0	0	0	0	0
OTU_1808	Bacteria	Firmicutes	Clostridia	Clostridiales	Ruminococcaceae	Oscillospira	?	0	0	3	0	0	0	0	0	0	0	0	0	0	0	0	0	0	0	0	0	0	0	0	0	0	0	0	0	0	0
OTU_1809	Bacteria	Bacteroidetes	Bacteroidia	Bacteroidales	S24-7	?	?	0	0	3	0	0	0	0	0	0	0	0	0	0	0	0	0	0	0	0	0	0	0	0	0	0	0	0	0	0	0
OTU_181	Bacteria	Firmicutes	Clostridia	Clostridiales	Lachnospiraceae	[Ruminococcus]	gnavus	26	29	258	53	18	78	164	8	56	163	62	61	185	24	103	145	17	12	4	6	6	12	31	24	12	6	10	7	23	72
OTU_1812	Bacteria	Firmicutes	Clostridia	Clostridiales	Ruminococcaceae	Oscillospira	?	0	0	0	0	0	0	3	0	0	0	0	0	0	0	0	0	0	0	0	0	0	0	0	0	0	0	0	0	0	0
OTU_1815	Bacteria	Bacteroidetes	Bacteroidia	Bacteroidales	Rikenellaceae	?	?	0	0	3	0	0	0	0	0	0	0	0	0	0	0	0	0	0	0	0	0	0	0	0	0	0	0	0	0	0	0
OTU_1817	Bacteria	Firmicutes	Bacilli	Lactobacillales	Lactobacillaceae	Pediococcus	acidilactici	0	0	0	0	0	0	0	0	0	0	0	0	0	0	0	0	0	0	1	0	0	0	0	0	0	0	2	0	0	0
OTU_1818	Bacteria	Firmicutes	Clostridia	Clostridiales	Ruminococcaceae	?	?	0	0	3	0	0	0	0	0	0	0	0	0	0	0	0	0	0	0	0	0	0	0	0	0	0	0	0	0	0	0
OTU_1819	Bacteria	Bacteroidetes	Bacteroidia	Bacteroidales	[Odoribacteraceae]	Odoribacter	?	0	0	2	0	0	0	0	0	0	0	0	0	0	0	0	0	0	0	0	0	0	0	0	0	1	0	0	0	0	0
OTU_182	Bacteria	Firmicutes	Clostridia	Clostridiales	?	?	?	5	4	30	6	1	5	129	36	51	71	64	16	241	54	147	292	121	136	18	11	16	30	48	59	6	3	31	25	5	5
OTU_1824	Bacteria	Actinobacteria	Acidimicrobiia	?	?	?	?	0	0	0	1	0	0	0	0	0	0	0	0	0	0	0	0	0	0	0	0	0	0	0	0	0	0	0	2	0	0
OTU_1828	Bacteria	Bacteroidetes	Bacteroidia	Bacteroidales	Prevotellaceae	Prevotella	?	0	0	2	0	1	0	0	0	0	0	0	0	0	0	0	0	0	0	0	0	0	0	0	0	0	0	0	0	0	0
OTU_1829	Bacteria	Firmicutes	Clostridia	Clostridiales	Ruminococcaceae	?	?	0	0	0	0	0	0	0	0	0	0	0	0	0	0	0	0	0	0	0	0	0	0	3	0	0	0	0	0	0	0
OTU_183	Bacteria	Firmicutes	Clostridia	Clostridiales	?	?	?	2	0	0	0	0	1	5	77	0	0	18	0	448	178	95	103	182	9	0	0	0	0	4	12	0	261	259	0	0	4
OTU_1838	Bacteria	Bacteroidetes	Bacteroidia	Bacteroidales	S24-7	?	?	0	0	0	0	0	0	0	0	0	0	0	0	0	0	3	0	0	0	0	0	0	0	0	0	0	0	0	0	0	0
OTU_184	Bacteria	Firmicutes	Clostridia	Clostridiales	?	?	?	31	41	982	274	31	237	0	0	0	0	0	1	0	0	0	0	0	0	1	0	0	0	0	0	0	0	1	0	0	1
OTU_1843	Bacteria	Firmicutes	Clostridia	Clostridiales	?	?	?	0	0	0	0	0	0	0	0	0	0	0	0	0	0	0	3	0	0	0	0	0	0	0	0	0	0	0	0	0	0
OTU_1844	Bacteria	Firmicutes	Clostridia	Clostridiales	?	?	?	0	0	0	3	0	0	0	0	0	0	0	0	0	0	0	0	0	0	0	0	0	0	0	0	0	0	0	0	0	0
OTU_1845	Bacteria	Bacteroidetes	Bacteroidia	?	?	?	?	0	0	0	0	0	0	0	0	0	0	0	0	0	0	0	0	0	0	0	0	0	0	0	0	0	0	0	3	0	0
OTU_1846	Bacteria	Firmicutes	Clostridia	Clostridiales	Ruminococcaceae	Ruminococcus	?	0	0	1	2	0	0	0	0	0	0	0	0	0	0	0	0	0	0	0	0	0	0	0	0	0	0	0	0	0	0
OTU_1848	Bacteria	Bacteroidetes	Bacteroidia	Bacteroidales	Rikenellaceae	?	?	0	3	0	0	0	0	0	0	0	0	0	0	0	0	0	0	0	0	0	0	0	0	0	0	0	0	0	0	0	0
OTU_185	Bacteria	Bacteroidetes	Bacteroidia	Bacteroidales	Rikenellaceae	?	?	8	18	15	4	10	2	16	101	16	90	20	161	56	98	127	52	222	105	68	134	27	17	25	13	106	6	9	14	28	20
OTU_1851	Bacteria	Firmicutes	Clostridia	?	?	?	?	0	0	3	0	0	0	0	0	0	0	0	0	0	0	0	0	0	0	0	0	0	0	0	0	0	0	0	0	0	0
OTU_1852	Bacteria	Proteobacteria	Gammaproteobacteria	Enterobacteriales	Enterobacteriaceae	?	?	0	0	0	0	0	0	0	0	0	0	0	0	0	0	0	0	0	0	0	0	0	0	0	0	0	0	0	0	0	3
OTU_1859	Bacteria	Firmicutes	Clostridia	Clostridiales	Ruminococcaceae	Oscillospira	?	0	0	0	0	0	0	0	0	0	0	0	0	0	0	0	0	0	0	0	2	0	0	0	0	0	0	0	0	0	1
OTU_186	Bacteria	Firmicutes	Clostridia	Clostridiales	?	?	?	238	161	590	197	177	182	0	0	0	1	0	0	0	0	0	0	0	3	0	0	0	0	0	0	0	1	0	1	0	1
OTU_1862	Bacteria	Bacteroidetes	Bacteroidia	?	?	?	?	0	0	0	0	0	0	0	0	0	0	0	0	0	0	0	0	0	0	0	0	0	0	0	0	3	0	0	0	0	0
OTU_1863	Bacteria	Bacteroidetes	Bacteroidia	Bacteroidales	S24-7	?	?	0	2	1	0	0	0	0	0	0	0	0	0	0	0	0	0	0	0	0	0	0	0	0	0	0	0	0	0	0	0
OTU_1865	Bacteria	Firmicutes	Clostridia	Clostridiales	Lachnospiraceae	?	?	0	0	0	0	0	0	0	0	0	0	0	0	0	0	0	0	0	0	0	0	0	0	0	0	3	0	0	0	0	0
OTU_1866	Bacteria	Tenericutes	Mollicutes	RF39	?	?	?	0	0	0	0	3	0	0	0	0	0	0	0	0	0	0	0	0	0	0	0	0	0	0	0	0	0	0	0	0	0
OTU_1867	Bacteria	Bacteroidetes	Bacteroidia	Bacteroidales	S24-7	?	?	0	0	0	0	0	0	0	0	0	0	0	2	0	0	0	0	0	0	0	0	1	0	0	0	0	0	0	0	0	0
OTU_1868	Bacteria	Firmicutes	Clostridia	Clostridiales	Ruminococcaceae	Oscillospira	?	0	0	0	0	0	0	0	0	0	0	0	0	2	0	0	1	0	0	0	0	0	0	0	0	0	0	0	0	0	0
OTU_187	Bacteria	Firmicutes	Clostridia	Clostridiales	Lachnospiraceae	?	?	2	0	59	16	18	27	45	21	34	77	92	17	10	17	32	38	20	9	360	29	160	230	1	3	37	12	70	72	27	15
OTU_1871	Bacteria	Bacteroidetes	Flavobacteriia	?	?	?	?	0	0	0	0	0	0	0	0	0	0	0	0	0	0	0	0	0	1	0	0	0	0	1	0	0	1	0	0	0	0
OTU_1874	Bacteria	Firmicutes	Clostridia	Clostridiales	Ruminococcaceae	?	?	0	0	0	0	0	0	2	0	0	0	0	0	0	0	0	1	0	0	0	0	0	0	0	0	0	0	0	0	0	0
OTU_1875	Bacteria	Firmicutes	Clostridia	Clostridiales	Lachnospiraceae	?	?	0	0	0	3	0	0	0	0	0	0	0	0	0	0	0	0	0	0	0	0	0	0	0	0	0	0	0	0	0	0
OTU_1876	Bacteria	Firmicutes	Clostridia	Clostridiales	?	?	?	0	0	1	0	0	0	0	2	0	0	0	0	0	0	0	0	0	0	0	0	0	0	0	0	0	0	0	0	0	0
OTU_188	Bacteria	Firmicutes	Clostridia	Clostridiales	Lachnospiraceae	?	?	24	10	415	138	15	142	164	73	72	55	44	44	0	23	7	39	16	7	1	0	0	1	9	5	2	0	43	127	0	18
OTU_1881	Bacteria	Bacteroidetes	Bacteroidia	Bacteroidales	S24-7	?	?	0	0	3	0	0	0	0	0	0	0	0	0	0	0	0	0	0	0	0	0	0	0	0	0	0	0	0	0	0	0
OTU_1882	Bacteria	Bacteroidetes	Bacteroidia	Bacteroidales	S24-7	?	?	0	0	0	0	0	0	3	0	0	0	0	0	0	0	0	0	0	0	0	0	0	0	0	0	0	0	0	0	0	0
OTU_1883	Bacteria	Firmicutes	Erysipelotrichi	Erysipelotrichales	Erysipelotrichaceae	Allobaculum	?	0	0	0	0	0	0	0	0	0	0	0	0	0	3	0	0	0	0	0	0	0	0	0	0	0	0	0	0	0	0
OTU_1888	Bacteria	Bacteroidetes	Bacteroidia	Bacteroidales	S24-7	?	?	0	0	0	0	0	0	0	0	0	0	0	0	0	0	0	0	0	0	0	0	0	0	3	0	0	0	0	0	0	0
OTU_189	Bacteria	Firmicutes	Clostridia	Clostridiales	?	?	?	6	11	73	14	4	19	67	32	83	45	89	21	32	55	119	141	29	29	35	10	10	82	100	60	74	7	57	55	66	67
OTU_1891	Bacteria	Firmicutes	Clostridia	Clostridiales	Lachnospiraceae	Coprococcus	?	0	0	2	1	0	0	0	0	0	0	0	0	0	0	0	0	0	0	0	0	0	0	0	0	0	0	0	0	0	0
OTU_1894	Bacteria	Bacteroidetes	Bacteroidia	Bacteroidales	S24-7	?	?	0	0	0	0	0	0	0	0	0	0	0	0	0	0	0	0	0	0	2	0	0	0	0	0	0	1	0	0	0	0
OTU_1898	Bacteria	Firmicutes	Clostridia	Clostridiales	Lachnospiraceae	[Ruminococcus]	gnavus	0	0	0	0	0	0	0	0	0	0	0	0	0	0	0	0	0	3	0	0	0	0	0	0	0	0	0	0	0	0
OTU_19	Bacteria	Bacteroidetes	Bacteroidia	Bacteroidales	Rikenellaceae	?	?	712	544	920	269	679	249	989	7435	1857	7322	1578	11282	4314	8214	9138	3499	15753	8106	4570	9278	1641	1469	1105	319	5683	379	727	1021	2067	1538
OTU_190	Bacteria	Firmicutes	Clostridia	Clostridiales	?	?	?	24	4	391	109	24	141	51	41	34	36	50	26	21	49	52	71	42	33	14	7	10	21	49	44	28	9	25	29	30	8
OTU_1900	Bacteria	Firmicutes	Clostridia	Clostridiales	Ruminococcaceae	?	?	0	0	0	0	0	0	0	0	0	0	0	0	0	2	0	0	0	0	0	0	0	0	1	0	0	0	0	0	0	0
OTU_1901	Bacteria	Bacteroidetes	Bacteroidia	Bacteroidales	S24-7	?	?	3	0	0	0	0	0	0	0	0	0	0	0	0	0	0	0	0	0	0	0	0	0	0	0	0	0	0	0	0	0
OTU_1902	Bacteria	Firmicutes	Clostridia	Clostridiales	Ruminococcaceae	Ruminococcus	?	0	0	0	0	3	0	0	0	0	0	0	0	0	0	0	0	0	0	0	0	0	0	0	0	0	0	0	0	0	0
OTU_1904	Bacteria	Firmicutes	Clostridia	Clostridiales	[Mogibacteriaceae]	?	?	0	0	0	0	0	0	0	0	0	0	0	0	0	0	0	0	0	0	0	2	0	0	1	0	0	0	0	0	0	0
OTU_1906	Bacteria	Bacteroidetes	Bacteroidia	Bacteroidales	?	?	?	0	0	0	0	0	0	0	0	0	0	0	0	0	0	0	0	3	0	0	0	0	0	0	0	0	0	0	0	0	0
OTU_1908	Bacteria	Firmicutes	Clostridia	Clostridiales	?	?	?	0	0	0	0	0	0	0	0	0	0	0	0	0	0	0	0	0	0	0	0	0	0	0	0	3	0	0	0	0	0
OTU_1909	Bacteria	Bacteroidetes	Bacteroidia	Bacteroidales	S24-7	?	?	1	0	0	2	0	0	0	0	0	0	0	0	0	0	0	0	0	0	0	0	0	0	0	0	0	0	0	0	0	0
OTU_191	Bacteria	Firmicutes	Clostridia	Clostridiales	?	?	?	6	0	35	7	4	6	83	36	47	74	62	22	236	42	110	153	144	37	27	22	22	47	81	58	14	8	36	19	1	6
OTU_1912	Bacteria	Firmicutes	Clostridia	Clostridiales	Lachnospiraceae	[Ruminococcus]	gnavus	0	0	0	0	0	0	0	0	0	0	0	0	0	0	3	0	0	0	0	0	0	0	0	0	0	0	0	0	0	0
OTU_1913	Bacteria	Firmicutes	Clostridia	Clostridiales	?	?	?	0	0	0	0	0	0	0	0	0	3	0	0	0	0	0	0	0	0	0	0	0	0	0	0	0	0	0	0	0	0
OTU_1914	Bacteria	Firmicutes	Clostridia	Clostridiales	Lachnospiraceae	?	?	0	0	0	0	0	0	3	0	0	0	0	0	0	0	0	0	0	0	0	0	0	0	0	0	0	0	0	0	0	0
OTU_1915	Bacteria	Bacteroidetes	Bacteroidia	Bacteroidales	[Odoribacteraceae]	?	?	0	0	0	0	0	0	0	0	0	0	0	0	0	0	0	0	0	0	0	0	0	0	0	0	0	0	3	0	0	0
OTU_1916	Bacteria	Firmicutes	Clostridia	Clostridiales	Ruminococcaceae	?	?	0	0	0	0	0	0	3	0	0	0	0	0	0	0	0	0	0	0	0	0	0	0	0	0	0	0	0	0	0	0
OTU_1919	Bacteria	Firmicutes	Clostridia	Clostridiales	Lachnospiraceae	?	?	0	0	2	0	0	0	0	0	0	0	0	0	0	0	0	0	0	0	0	0	0	0	1	0	0	0	0	0	0	0
OTU_192	Bacteria	Firmicutes	Clostridia	Clostridiales	Lachnospiraceae	?	?	0	0	217	58	1	87	0	0	0	0	0	0	211	48	79	106	98	150	0	0	0	0	0	0	1	26	324	8	0	15
OTU_1923	Bacteria	Firmicutes	Bacilli	Bacillales	Planococcaceae	Sporosarcina	?	0	0	0	0	0	0	0	0	0	0	0	0	0	0	0	0	0	3	0	0	0	0	0	0	0	0	0	0	0	0
OTU_1926	Bacteria	Firmicutes	Clostridia	Clostridiales	Ruminococcaceae	?	?	0	0	0	0	3	0	0	0	0	0	0	0	0	0	0	0	0	0	0	0	0	0	0	0	0	0	0	0	0	0
OTU_193	Bacteria	Firmicutes	Clostridia	Clostridiales	Ruminococcaceae	?	?	0	0	0	0	0	0	121	52	84	69	91	85	207	75	202	188	42	21	5	15	0	20	42	38	17	0	1	16	20	9
OTU_1934	Bacteria	Firmicutes	Clostridia	Clostridiales	[Tissierellaceae]	Anaerococcus	?	0	0	0	0	0	0	3	0	0	0	0	0	0	0	0	0	0	0	0	0	0	0	0	0	0	0	0	0	0	0
OTU_1935	Bacteria	Firmicutes	Clostridia	Clostridiales	?	?	?	0	0	0	0	0	0	0	0	0	0	0	0	3	0	0	0	0	0	0	0	0	0	0	0	0	0	0	0	0	0
OTU_1937	Bacteria	Firmicutes	Clostridia	Clostridiales	Ruminococcaceae	Oscillospira	?	0	0	0	0	0	0	3	0	0	0	0	0	0	0	0	0	0	0	0	0	0	0	0	0	0	0	0	0	0	0
OTU_194	Bacteria	Firmicutes	Clostridia	Clostridiales	?	?	?	88	47	647	263	43	290	0	0	0	0	0	0	0	0	0	0	0	0	0	0	0	0	0	0	0	0	0	0	0	0
OTU_1941	Bacteria	Bacteroidetes	Bacteroidia	Bacteroidales	Prevotellaceae	Prevotella	?	0	0	0	0	3	0	0	0	0	0	0	0	0	0	0	0	0	0	0	0	0	0	0	0	0	0	0	0	0	0
OTU_1947	Bacteria	Bacteroidetes	Bacteroidia	Bacteroidales	S24-7	?	?	0	0	0	0	0	0	0	0	0	0	0	0	0	0	0	0	0	0	0	0	0	0	0	0	0	0	0	0	0	3
OTU_1948	Bacteria	Firmicutes	Clostridia	Clostridiales	Dehalobacteriaceae	?	?	0	0	0	0	0	0	1	0	0	0	0	0	0	0	2	0	0	0	0	0	0	0	0	0	0	0	0	0	0	0
OTU_1949	Bacteria	Bacteroidetes	Bacteroidia	Bacteroidales	S24-7	?	?	0	3	0	0	0	0	0	0	0	0	0	0	0	0	0	0	0	0	0	0	0	0	0	0	0	0	0	0	0	0
OTU_195	Bacteria	Bacteroidetes	Bacteroidia	Bacteroidales	S24-7	?	?	195	164	384	121	145	132	4	2	10	6	4	4	0	0	3	0	0	7	4	3	1	4	2	3	44	48	18	9	16	34
OTU_1951	Bacteria	Firmicutes	Clostridia	Clostridiales	?	?	?	0	0	0	0	0	0	0	0	0	0	0	0	0	0	0	0	0	0	0	0	0	0	3	0	0	0	0	0	0	0
OTU_1953	Bacteria	Firmicutes	Clostridia	Clostridiales	?	?	?	0	0	0	0	0	0	3	0	0	0	0	0	0	0	0	0	0	0	0	0	0	0	0	0	0	0	0	0	0	0
OTU_1954	Bacteria	Bacteroidetes	Bacteroidia	Bacteroidales	[Odoribacteraceae]	Odoribacter	?	0	0	0	0	0	0	0	0	0	0	0	0	0	3	0	0	0	0	0	0	0	0	0	0	0	0	0	0	0	0
OTU_1956	Bacteria	Proteobacteria	Deltaproteobacteria	Desulfovibrionales	Desulfovibrionaceae	Desulfovibrio	C21_c20	0	0	0	0	0	3	0	0	0	0	0	0	0	0	0	0	0	0	0	0	0	0	0	0	0	0	0	0	0	0
OTU_1957	Bacteria	Firmicutes	Clostridia	Clostridiales	Lachnospiraceae	[Ruminococcus]	gnavus	0	0	0	0	0	0	0	0	3	0	0	0	0	0	0	0	0	0	0	0	0	0	0	0	0	0	0	0	0	0
OTU_1959	Bacteria	Bacteroidetes	Bacteroidia	Bacteroidales	S24-7	?	?	0	0	0	0	0	0	0	0	0	0	0	0	0	0	0	0	0	0	0	0	0	0	0	0	0	3	0	0	0	0
OTU_196	Bacteria	Firmicutes	Clostridia	Clostridiales	Ruminococcaceae	?	?	96	61	660	216	63	224	1	4	0	0	5	0	3	0	1	4	0	0	0	5	0	0	16	3	0	0	2	0	1	1
OTU_1963	Bacteria	Firmicutes	Clostridia	Clostridiales	Ruminococcaceae	?	?	0	0	0	0	0	0	0	0	0	0	0	0	0	0	0	0	0	0	0	3	0	0	0	0	0	0	0	0	0	0
OTU_1966	Bacteria	Firmicutes	Clostridia	Clostridiales	Lachnospiraceae	?	?	0	0	0	0	2	0	0	0	0	0	0	0	0	0	0	0	0	0	0	1	0	0	0	0	0	0	0	0	0	0
OTU_1968	Bacteria	Bacteroidetes	Bacteroidia	Bacteroidales	S24-7	?	?	1	0	0	0	0	0	0	0	0	0	0	0	0	0	0	0	0	0	0	2	0	0	0	0	0	0	0	0	0	0
OTU_197	Bacteria	Firmicutes	Clostridia	Clostridiales	?	?	?	4	9	591	178	4	205	0	0	0	0	0	0	0	0	0	0	363	0	0	1	0	0	0	0	0	0	0	0	0	0
OTU_1970	Bacteria	Firmicutes	Clostridia	Clostridiales	Ruminococcaceae	Oscillospira	?	0	0	0	0	0	0	0	0	0	0	0	0	3	0	0	0	0	0	0	0	0	0	0	0	0	0	0	0	0	0
OTU_1971	Bacteria	Firmicutes	Clostridia	Clostridiales	?	?	?	0	0	0	0	0	0	0	0	0	0	0	0	3	0	0	0	0	0	0	0	0	0	0	0	0	0	0	0	0	0
OTU_1972	Bacteria	Bacteroidetes	Bacteroidia	Bacteroidales	S24-7	?	?	2	0	0	0	1	0	0	0	0	0	0	0	0	0	0	0	0	0	0	0	0	0	0	0	0	0	0	0	0	0
OTU_1975	Bacteria	Firmicutes	Clostridia	Clostridiales	Ruminococcaceae	?	?	0	0	0	0	0	0	0	0	0	0	2	1	0	0	0	0	0	0	0	0	0	0	0	0	0	0	0	0	0	0
OTU_1976	Bacteria	Bacteroidetes	Bacteroidia	Bacteroidales	[Odoribacteraceae]	Odoribacter	?	0	0	0	0	0	0	0	0	0	0	0	0	0	0	0	0	0	0	0	0	0	0	0	0	3	0	0	0	0	0
OTU_1977	Bacteria	Firmicutes	Clostridia	Clostridiales	Ruminococcaceae	?	?	0	0	0	0	0	0	0	0	0	0	3	0	0	0	0	0	0	0	0	0	0	0	0	0	0	0	0	0	0	0
OTU_198	Bacteria	Bacteroidetes	Bacteroidia	Bacteroidales	S24-7	?	?	29	20	53	24	15	17	16	32	29	68	11	82	39	14	61	18	78	71	39	19	11	16	29	7	136	158	42	66	42	106
OTU_1981	Bacteria	Bacteroidetes	Bacteroidia	Bacteroidales	Rikenellaceae	?	?	0	0	0	0	0	0	0	0	0	0	0	0	0	0	0	0	0	0	0	0	0	0	0	0	3	0	0	0	0	0
OTU_1984	Bacteria	Firmicutes	Clostridia	Clostridiales	Ruminococcaceae	Oscillospira	?	0	0	0	0	0	0	0	0	0	0	0	0	0	0	0	0	3	0	0	0	0	0	0	0	0	0	0	0	0	0
OTU_1985	Bacteria	Bacteroidetes	Bacteroidia	Bacteroidales	?	?	?	0	0	0	0	0	0	0	0	0	0	0	0	0	0	0	0	0	0	0	0	0	0	0	0	3	0	0	0	0	0
OTU_1986	Bacteria	Firmicutes	Clostridia	Clostridiales	Lachnospiraceae	?	?	0	0	0	3	0	0	0	0	0	0	0	0	0	0	0	0	0	0	0	0	0	0	0	0	0	0	0	0	0	0
OTU_1988	Bacteria	Bacteroidetes	?	?	?	?	?	0	0	0	0	0	0	0	0	0	0	0	0	0	0	0	0	0	0	0	0	0	3	0	0	0	0	0	0	0	0
OTU_199	Bacteria	Actinobacteria	Coriobacteriia	Coriobacteriales	Coriobacteriaceae	Adlercreutzia	?	52	21	99	54	59	40	17	18	74	33	24	44	32	17	35	14	17	45	24	55	6	145	61	40	53	81	56	28	37	20
OTU_1991	Bacteria	Firmicutes	Clostridia	Clostridiales	?	?	?	0	0	0	0	0	0	3	0	0	0	0	0	0	0	0	0	0	0	0	0	0	0	0	0	0	0	0	0	0	0
OTU_1992	Bacteria	Bacteroidetes	Bacteroidia	Bacteroidales	S24-7	?	?	0	0	3	0	0	0	0	0	0	0	0	0	0	0	0	0	0	0	0	0	0	0	0	0	0	0	0	0	0	0
OTU_1994	Bacteria	Bacteroidetes	Bacteroidia	Bacteroidales	S24-7	?	?	0	2	1	0	0	0	0	0	0	0	0	0	0	0	0	0	0	0	0	0	0	0	0	0	0	0	0	0	0	0
OTU_2	Bacteria	Firmicutes	Clostridia	Clostridiales	?	?	?	22554	16301	65190	23948	16905	26588	14078	9926	13836	11814	15759	8009	8533	8584	11708	17500	7343	9332	11407	11337	7351	21143	20917	15260	23268	5726	18739	15795	25083	13797
OTU_20	Bacteria	Bacteroidetes	Bacteroidia	Bacteroidales	S24-7	?	?	4765	4453	10811	2693	4265	2968	694	1202	2686	1479	528	1619	1489	1950	2165	803	2551	2311	7674	7479	3892	4605	5049	3722	4808	3724	2977	2558	5709	5872
OTU_200	Bacteria	Bacteroidetes	Bacteroidia	Bacteroidales	S24-7	?	?	274	210	351	89	254	101	0	0	0	0	0	0	0	0	0	0	0	0	0	0	0	0	0	0	0	0	0	0	1	0
OTU_2000	Bacteria	Firmicutes	Clostridia	Clostridiales	?	?	?	0	0	0	0	0	0	0	0	0	0	0	0	0	0	0	0	0	0	0	0	0	0	0	0	0	0	3	0	0	0
OTU_2003	Bacteria	Firmicutes	Clostridia	Clostridiales	Ruminococcaceae	Ruminococcus	?	0	0	0	0	0	0	0	0	0	0	0	0	0	0	0	3	0	0	0	0	0	0	0	0	0	0	0	0	0	0
OTU_2009	Bacteria	Firmicutes	Clostridia	Clostridiales	?	?	?	0	0	3	0	0	0	0	0	0	0	0	0	0	0	0	0	0	0	0	0	0	0	0	0	0	0	0	0	0	0
OTU_201	Bacteria	Firmicutes	Clostridia	Clostridiales	?	?	?	52	22	620	239	12	302	1	0	0	0	0	0	0	0	0	0	1	0	0	1	0	0	0	0	0	0	1	0	0	0
OTU_2011	Bacteria	Firmicutes	Clostridia	Clostridiales	Ruminococcaceae	?	?	0	0	0	0	0	0	0	0	1	0	0	0	0	0	0	0	0	0	0	0	0	0	0	0	2	0	0	0	0	0
OTU_2016	Bacteria	Firmicutes	Clostridia	Clostridiales	Dehalobacteriaceae	Dehalobacterium	?	0	0	0	0	0	0	0	3	0	0	0	0	0	0	0	0	0	0	0	0	0	0	0	0	0	0	0	0	0	0
OTU_202	Bacteria	Firmicutes	Clostridia	Clostridiales	?	?	?	2	3	752	227	1	264	0	0	0	0	0	0	0	0	0	0	0	0	0	0	0	0	0	0	0	0	1	0	0	0
OTU_2022	Bacteria	Bacteroidetes	Bacteroidia	?	?	?	?	0	0	0	0	0	0	0	0	0	0	0	0	0	0	0	0	0	0	0	0	0	0	0	0	1	1	0	0	0	1
OTU_2023	Bacteria	Firmicutes	Clostridia	?	?	?	?	0	0	0	0	0	0	0	0	0	0	0	0	3	0	0	0	0	0	0	0	0	0	0	0	0	0	0	0	0	0
OTU_203	Bacteria	Firmicutes	Clostridia	Clostridiales	?	?	?	0	0	199	47	0	63	0	0	55	16	0	38	267	3	250	98	181	0	0	0	0	0	0	0	0	0	0	0	0	0
OTU_2032	Bacteria	Firmicutes	Clostridia	Clostridiales	Ruminococcaceae	?	?	0	0	0	0	0	0	3	0	0	0	0	0	0	0	0	0	0	0	0	0	0	0	0	0	0	0	0	0	0	0
OTU_2036	Bacteria	Actinobacteria	Actinobacteria	Actinomycetales	Corynebacteriaceae	Corynebacterium	stationis	0	0	0	0	0	0	0	0	3	0	0	0	0	0	0	0	0	0	0	0	0	0	0	0	0	0	0	0	0	0
OTU_2039	Bacteria	Deferribacteres	Deferribacteres	?	?	?	?	0	0	0	1	0	0	2	0	0	0	0	0	0	0	0	0	0	0	0	0	0	0	0	0	0	0	0	0	0	0
OTU_204	Bacteria	Bacteroidetes	Bacteroidia	Bacteroidales	S24-7	?	?	123	95	217	60	94	91	6	12	23	14	1	27	2	8	9	15	5	5	76	13	39	13	68	42	46	5	13	14	36	21
OTU_2040	Bacteria	Firmicutes	Clostridia	Clostridiales	?	?	?	0	0	3	0	0	0	0	0	0	0	0	0	0	0	0	0	0	0	0	0	0	0	0	0	0	0	0	0	0	0
OTU_2044	Bacteria	Bacteroidetes	Bacteroidia	Bacteroidales	S24-7	?	?	0	0	0	0	0	0	0	0	0	0	0	0	0	0	0	0	0	0	0	0	0	0	3	0	0	0	0	0	0	0
OTU_2048	Bacteria	Proteobacteria	Deltaproteobacteria	Desulfovibrionales	Desulfovibrionaceae	Desulfovibrio	?	0	0	0	0	0	0	3	0	0	0	0	0	0	0	0	0	0	0	0	0	0	0	0	0	0	0	0	0	0	0
OTU_205	Bacteria	Bacteroidetes	Bacteroidia	Bacteroidales	S24-7	?	?	212	163	441	70	175	94	0	0	0	0	0	0	0	0	0	0	0	0	0	0	0	0	0	0	1	0	0	0	0	0
OTU_2050	Bacteria	Bacteroidetes	Bacteroidia	?	?	?	?	0	1	2	0	0	0	0	0	0	0	0	0	0	0	0	0	0	0	0	0	0	0	0	0	0	0	0	0	0	0
OTU_2051	Bacteria	Bacteroidetes	Bacteroidia	Bacteroidales	S24-7	?	?	2	0	0	0	0	1	0	0	0	0	0	0	0	0	0	0	0	0	0	0	0	0	0	0	0	0	0	0	0	0
OTU_2052	Bacteria	Firmicutes	Clostridia	Clostridiales	Lachnospiraceae	Coprococcus	?	0	0	0	0	0	1	0	0	0	0	0	0	0	2	0	0	0	0	0	0	0	0	0	0	0	0	0	0	0	0
OTU_2055	Bacteria	Firmicutes	Clostridia	?	?	?	?	0	0	0	0	0	0	3	0	0	0	0	0	0	0	0	0	0	0	0	0	0	0	0	0	0	0	0	0	0	0
OTU_2059	Bacteria	Bacteroidetes	Bacteroidia	Bacteroidales	S24-7	?	?	0	2	1	0	0	0	0	0	0	0	0	0	0	0	0	0	0	0	0	0	0	0	0	0	0	0	0	0	0	0
OTU_206	Bacteria	Firmicutes	Clostridia	Clostridiales	[Mogibacteriaceae]	?	?	79	88	30	14	66	31	15	5	117	7	3	16	2	4	1	2	0	31	214	20	83	261	0	4	10	2	0	3	3	36
OTU_2062	Bacteria	Bacteroidetes	Bacteroidia	Bacteroidales	Rikenellaceae	?	?	0	0	0	0	0	0	0	0	0	0	0	0	0	0	0	0	0	3	0	0	0	0	0	0	0	0	0	0	0	0
OTU_2067	Bacteria	Firmicutes	Clostridia	Clostridiales	?	?	?	0	3	0	0	0	0	0	0	0	0	0	0	0	0	0	0	0	0	0	0	0	0	0	0	0	0	0	0	0	0
OTU_2068	Bacteria	Bacteroidetes	Bacteroidia	Bacteroidales	S24-7	?	?	0	0	3	0	0	0	0	0	0	0	0	0	0	0	0	0	0	0	0	0	0	0	0	0	0	0	0	0	0	0
OTU_207	Bacteria	Firmicutes	Clostridia	Clostridiales	Ruminococcaceae	?	?	0	0	8	4	3	9	71	44	172	81	20	45	26	18	68	29	79	56	14	65	0	70	0	5	32	2	61	51	60	51
OTU_2072	Bacteria	Proteobacteria	?	?	?	?	?	0	0	0	3	0	0	0	0	0	0	0	0	0	0	0	0	0	0	0	0	0	0	0	0	0	0	0	0	0	0
OTU_2079	Bacteria	Bacteroidetes	Bacteroidia	Bacteroidales	S24-7	?	?	0	0	0	0	0	3	0	0	0	0	0	0	0	0	0	0	0	0	0	0	0	0	0	0	0	0	0	0	0	0
OTU_208	Bacteria	Firmicutes	Clostridia	Clostridiales	?	?	?	19	7	25	8	11	15	172	5	269	31	71	66	30	51	13	41	31	57	2	0	1	17	35	48	1	26	49	2	20	15
OTU_2084	Bacteria	Bacteroidetes	Bacteroidia	Bacteroidales	S24-7	?	?	3	0	0	0	0	0	0	0	0	0	0	0	0	0	0	0	0	0	0	0	0	0	0	0	0	0	0	0	0	0
OTU_2085	Bacteria	Bacteroidetes	Bacteroidia	Bacteroidales	S24-7	?	?	0	3	0	0	0	0	0	0	0	0	0	0	0	0	0	0	0	0	0	0	0	0	0	0	0	0	0	0	0	0
OTU_2087	Bacteria	Firmicutes	Clostridia	Clostridiales	?	?	?	0	0	0	0	0	0	2	0	0	0	0	0	0	0	0	0	0	0	0	0	1	0	0	0	0	0	0	0	0	0
OTU_2088	Bacteria	Firmicutes	Clostridia	Clostridiales	?	?	?	0	0	0	0	0	0	0	0	0	0	0	0	3	0	0	0	0	0	0	0	0	0	0	0	0	0	0	0	0	0
OTU_2089	Bacteria	Bacteroidetes	Bacteroidia	Bacteroidales	S24-7	?	?	2	0	1	0	0	0	0	0	0	0	0	0	0	0	0	0	0	0	0	0	0	0	0	0	0	0	0	0	0	0
OTU_209	Bacteria	Bacteroidetes	Bacteroidia	Bacteroidales	S24-7	Duncaniella	?	89	68	227	74	85	78	7	132	3	2	8	144	11	8	5	1	21	4	0	1	0	2	7	3	81	20	5	8	34	4
OTU_2090	Bacteria	Firmicutes	Clostridia	Clostridiales	?	?	?	0	0	0	0	3	0	0	0	0	0	0	0	0	0	0	0	0	0	0	0	0	0	0	0	0	0	0	0	0	0
OTU_2091	Bacteria	Firmicutes	Clostridia	Clostridiales	?	?	?	0	0	2	1	0	0	0	0	0	0	0	0	0	0	0	0	0	0	0	0	0	0	0	0	0	0	0	0	0	0
OTU_2092	Bacteria	Firmicutes	Erysipelotrichi	Erysipelotrichales	Erysipelotrichaceae	Allobaculum	?	0	0	0	0	0	0	0	0	0	0	0	0	0	0	0	0	0	0	0	0	0	0	0	0	0	0	3	0	0	0
OTU_2093	Bacteria	Bacteroidetes	Bacteroidia	Bacteroidales	S24-7	?	?	0	3	0	0	0	0	0	0	0	0	0	0	0	0	0	0	0	0	0	0	0	0	0	0	0	0	0	0	0	0
OTU_2094	Bacteria	Firmicutes	Clostridia	Clostridiales	Lachnospiraceae	?	?	0	0	0	0	0	3	0	0	0	0	0	0	0	0	0	0	0	0	0	0	0	0	0	0	0	0	0	0	0	0
OTU_2095	Bacteria	Firmicutes	Clostridia	Clostridiales	Ruminococcaceae	Oscillospira	?	0	0	0	0	0	0	0	3	0	0	0	0	0	0	0	0	0	0	0	0	0	0	0	0	0	0	0	0	0	0
OTU_2099	Bacteria	Firmicutes	Clostridia	Clostridiales	Ruminococcaceae	?	?	0	0	0	0	0	0	0	0	0	3	0	0	0	0	0	0	0	0	0	0	0	0	0	0	0	0	0	0	0	0
OTU_21	Bacteria	TM7	TM7-3	CW040	F16	?	?	900	770	5919	1317	783	1161	3102	3636	6475	2477	2150	4077	2471	829	2998	1445	8320	1206	4024	5347	1609	6175	2073	1164	13060	4422	1939	2388	7759	3980
OTU_210	Bacteria	Bacteroidetes	Bacteroidia	Bacteroidales	S24-7	?	?	142	157	397	107	168	125	0	0	0	0	0	0	0	0	0	0	0	0	0	0	0	1	0	0	0	0	0	0	0	0
OTU_2101	Bacteria	Firmicutes	Clostridia	Clostridiales	?	?	?	0	0	0	0	0	0	0	2	0	0	0	0	0	0	0	0	0	0	1	0	0	0	0	0	0	0	0	0	0	0
OTU_2102	Bacteria	Firmicutes	Clostridia	Clostridiales	Ruminococcaceae	?	?	0	0	0	0	0	0	0	0	0	0	0	0	0	0	0	3	0	0	0	0	0	0	0	0	0	0	0	0	0	0
OTU_2104	Bacteria	Bacteroidetes	Bacteroidia	Bacteroidales	S24-7	?	?	0	0	0	0	0	0	0	0	0	0	0	0	0	0	0	0	0	0	0	0	0	0	0	0	0	0	0	0	0	3
OTU_2106	Bacteria	Bacteroidetes	Bacteroidia	Bacteroidales	Rikenellaceae	?	?	0	0	0	0	0	0	0	0	0	0	0	1	0	0	0	0	0	0	0	0	2	0	0	0	0	0	0	0	0	0
OTU_2108	Bacteria	Firmicutes	Clostridia	Clostridiales	?	?	?	0	0	0	0	0	0	0	0	0	0	0	0	0	0	0	3	0	0	0	0	0	0	0	0	0	0	0	0	0	0
OTU_2109	Bacteria	Firmicutes	Clostridia	Clostridiales	Ruminococcaceae	?	?	0	0	3	0	0	0	0	0	0	0	0	0	0	0	0	0	0	0	0	0	0	0	0	0	0	0	0	0	0	0
OTU_211	Bacteria	Firmicutes	Clostridia	Clostridiales	?	?	?	65	54	460	141	65	177	5	1	3	3	7	0	7	6	2	9	6	3	0	11	1	4	11	15	0	0	2	0	1	0
OTU_2111	Bacteria	Firmicutes	Clostridia	Clostridiales	Ruminococcaceae	Oscillospira	?	0	0	0	0	0	0	0	0	0	3	0	0	0	0	0	0	0	0	0	0	0	0	0	0	0	0	0	0	0	0
OTU_2112	Bacteria	Bacteroidetes	Bacteroidia	Bacteroidales	S24-7	?	?	0	0	3	0	0	0	0	0	0	0	0	0	0	0	0	0	0	0	0	0	0	0	0	0	0	0	0	0	0	0
OTU_2113	Bacteria	Firmicutes	Clostridia	Clostridiales	?	?	?	0	0	0	0	0	0	0	0	3	0	0	0	0	0	0	0	0	0	0	0	0	0	0	0	0	0	0	0	0	0
OTU_212	Bacteria	Firmicutes	Clostridia	Clostridiales	Ruminococcaceae	?	?	0	7	18	0	0	12	69	73	109	67	27	67	25	61	41	24	72	0	8	64	2	110	0	0	55	6	20	27	53	34
OTU_2126	Bacteria	Bacteroidetes	Bacteroidia	Bacteroidales	S24-7	?	?	0	0	0	0	0	3	0	0	0	0	0	0	0	0	0	0	0	0	0	0	0	0	0	0	0	0	0	0	0	0
OTU_2129	Bacteria	Bacteroidetes	Bacteroidia	Bacteroidales	Rikenellaceae	?	?	0	0	0	0	0	0	0	0	0	0	0	0	0	0	0	0	0	0	0	3	0	0	0	0	0	0	0	0	0	0
OTU_213	Bacteria	Firmicutes	Clostridia	Clostridiales	Ruminococcaceae	?	?	5	0	4	2	0	0	67	38	108	68	19	31	27	30	55	81	39	81	20	62	11	30	31	46	6	14	77	43	15	27
OTU_2130	Bacteria	Bacteroidetes	Bacteroidia	Bacteroidales	Rikenellaceae	?	?	0	0	3	0	0	0	0	0	0	0	0	0	0	0	0	0	0	0	0	0	0	0	0	0	0	0	0	0	0	0
OTU_2131	Bacteria	Firmicutes	Clostridia	Clostridiales	Lachnospiraceae	?	?	0	0	0	0	0	0	0	0	0	0	0	0	0	0	0	0	0	0	0	0	0	0	3	0	0	0	0	0	0	0
OTU_2132	Bacteria	Firmicutes	Clostridia	Clostridiales	Ruminococcaceae	Ruminococcus	?	0	0	0	0	0	0	0	0	0	0	0	0	3	0	0	0	0	0	0	0	0	0	0	0	0	0	0	0	0	0
OTU_2137	Bacteria	Firmicutes	Clostridia	Clostridiales	?	?	?	0	0	0	0	0	0	3	0	0	0	0	0	0	0	0	0	0	0	0	0	0	0	0	0	0	0	0	0	0	0
OTU_2139	Bacteria	Firmicutes	Clostridia	Clostridiales	?	?	?	0	0	0	0	0	0	0	0	1	0	0	0	0	0	0	0	0	2	0	0	0	0	0	0	0	0	0	0	0	0
OTU_214	Bacteria	Firmicutes	Clostridia	Clostridiales	?	?	?	0	0	0	0	0	0	116	29	26	111	10	76	191	98	87	182	30	42	0	13	0	0	0	0	0	0	18	0	0	0
OTU_2141	Bacteria	Firmicutes	Clostridia	Clostridiales	Ruminococcaceae	Ruminococcus	?	0	0	0	0	0	0	0	1	0	0	0	0	0	0	0	0	2	0	0	0	0	0	0	0	0	0	0	0	0	0
OTU_2143	Bacteria	Firmicutes	Clostridia	Clostridiales	Ruminococcaceae	Ruminococcus	?	0	0	0	0	0	0	0	0	0	0	0	0	0	0	0	0	0	0	0	3	0	0	0	0	0	0	0	0	0	0
OTU_2145	Bacteria	Firmicutes	Clostridia	Clostridiales	?	?	?	0	0	0	0	0	0	0	0	0	0	0	1	2	0	0	0	0	0	0	0	0	0	0	0	0	0	0	0	0	0
OTU_2147	Bacteria	Firmicutes	Clostridia	Clostridiales	Ruminococcaceae	?	?	0	0	0	0	0	0	0	0	0	0	0	0	0	3	0	0	0	0	0	0	0	0	0	0	0	0	0	0	0	0
OTU_2148	Bacteria	Firmicutes	Clostridia	Clostridiales	Lachnospiraceae	[Ruminococcus]	gnavus	0	0	0	0	3	0	0	0	0	0	0	0	0	0	0	0	0	0	0	0	0	0	0	0	0	0	0	0	0	0
OTU_215	Bacteria	Firmicutes	Clostridia	Clostridiales	Ruminococcaceae	Ruminococcus	?	2	1	27	18	1	7	56	34	28	32	66	27	55	33	41	41	81	32	22	41	12	9	73	55	25	8	27	61	53	35
OTU_2150	Bacteria	Proteobacteria	Betaproteobacteria	Burkholderiales	Alcaligenaceae	Sutterella	?	2	1	0	0	0	0	0	0	0	0	0	0	0	0	0	0	0	0	0	0	0	0	0	0	0	0	0	0	0	0
OTU_2153	Bacteria	Firmicutes	Clostridia	Clostridiales	Ruminococcaceae	?	?	3	0	0	0	0	0	0	0	0	0	0	0	0	0	0	0	0	0	0	0	0	0	0	0	0	0	0	0	0	0
OTU_2155	Bacteria	Firmicutes	Clostridia	Clostridiales	?	?	?	0	0	0	0	0	3	0	0	0	0	0	0	0	0	0	0	0	0	0	0	0	0	0	0	0	0	0	0	0	0
OTU_2157	Bacteria	Firmicutes	Clostridia	Clostridiales	Lachnospiraceae	?	?	0	0	0	0	0	0	1	0	0	0	0	0	1	1	0	0	0	0	0	0	0	0	0	0	0	0	0	0	0	0
OTU_2158	Bacteria	Firmicutes	Clostridia	Clostridiales	Ruminococcaceae	Ruminococcus	?	0	0	0	0	0	0	0	0	3	0	0	0	0	0	0	0	0	0	0	0	0	0	0	0	0	0	0	0	0	0
OTU_216	Bacteria	Firmicutes	Clostridia	Clostridiales	Ruminococcaceae	Ruminococcus	?	6	1	14	10	8	6	99	8	56	71	136	30	111	36	24	45	4	22	27	1	13	21	42	44	43	9	34	15	38	9
OTU_2162	Bacteria	Bacteroidetes	Bacteroidia	Bacteroidales	S24-7	?	?	3	0	0	0	0	0	0	0	0	0	0	0	0	0	0	0	0	0	0	0	0	0	0	0	0	0	0	0	0	0
OTU_2166	Bacteria	Bacteroidetes	Bacteroidia	Bacteroidales	S24-7	?	?	0	0	0	0	0	0	0	0	0	0	0	0	0	0	0	0	0	0	3	0	0	0	0	0	0	0	0	0	0	0
OTU_2169	Bacteria	Bacteroidetes	Bacteroidia	Bacteroidales	[Odoribacteraceae]	Odoribacter	?	0	0	0	0	0	0	0	0	0	0	0	0	0	0	0	0	0	3	0	0	0	0	0	0	0	0	0	0	0	0
OTU_217	Bacteria	Firmicutes	Clostridia	Clostridiales	?	?	?	26	16	25	9	24	9	4	7	16	0	0	2	13	1	44	16	5	23	4	2	3	3	0	0	150	36	72	159	82	224
OTU_2171	Bacteria	Bacteroidetes	Bacteroidia	Bacteroidales	S24-7	?	?	0	0	0	0	0	0	0	0	0	0	0	0	2	0	0	0	0	0	0	0	1	0	0	0	0	0	0	0	0	0
OTU_2172	Bacteria	Bacteroidetes	Bacteroidia	Bacteroidales	S24-7	?	?	0	0	0	0	3	0	0	0	0	0	0	0	0	0	0	0	0	0	0	0	0	0	0	0	0	0	0	0	0	0
OTU_2177	Bacteria	Firmicutes	Clostridia	Clostridiales	Ruminococcaceae	?	?	0	0	0	0	0	0	0	0	0	3	0	0	0	0	0	0	0	0	0	0	0	0	0	0	0	0	0	0	0	0
OTU_2178	Bacteria	Firmicutes	Clostridia	Clostridiales	?	?	?	0	0	3	0	0	0	0	0	0	0	0	0	0	0	0	0	0	0	0	0	0	0	0	0	0	0	0	0	0	0
OTU_2179	Bacteria	Firmicutes	Clostridia	Clostridiales	Ruminococcaceae	?	?	0	0	0	0	0	3	0	0	0	0	0	0	0	0	0	0	0	0	0	0	0	0	0	0	0	0	0	0	0	0
OTU_218	Bacteria	Bacteroidetes	Bacteroidia	Bacteroidales	Rikenellaceae	?	?	123	110	247	110	131	109	0	32	0	35	3	6	0	13	0	0	1	0	0	0	0	1	0	0	0	0	0	0	0	0
OTU_2181	Bacteria	Bacteroidetes	Bacteroidia	Bacteroidales	S24-7	?	?	3	0	0	0	0	0	0	0	0	0	0	0	0	0	0	0	0	0	0	0	0	0	0	0	0	0	0	0	0	0
OTU_2184	Bacteria	Bacteroidetes	Bacteroidia	Bacteroidales	S24-7	?	?	0	0	0	0	3	0	0	0	0	0	0	0	0	0	0	0	0	0	0	0	0	0	0	0	0	0	0	0	0	0
OTU_2185	Bacteria	Firmicutes	Clostridia	Clostridiales	Ruminococcaceae	Oscillospira	?	0	0	0	0	0	0	0	0	0	0	0	3	0	0	0	0	0	0	0	0	0	0	0	0	0	0	0	0	0	0
OTU_2186	Bacteria	Firmicutes	Clostridia	Clostridiales	Lachnospiraceae	[Ruminococcus]	gnavus	0	0	0	0	0	0	0	0	0	0	0	0	0	0	0	0	0	0	0	0	0	0	0	0	0	0	0	3	0	0
OTU_2187	Bacteria	Bacteroidetes	Bacteroidia	Bacteroidales	S24-7	?	?	0	0	0	0	0	0	0	0	0	0	0	0	0	0	0	0	0	2	0	0	0	0	0	1	0	0	0	0	0	0
OTU_2188	Bacteria	Bacteroidetes	Bacteroidia	Bacteroidales	S24-7	?	?	0	3	0	0	0	0	0	0	0	0	0	0	0	0	0	0	0	0	0	0	0	0	0	0	0	0	0	0	0	0
OTU_219	Bacteria	Firmicutes	Clostridia	Clostridiales	Ruminococcaceae	Oscillospira	?	28	14	52	21	11	8	1	55	34	43	21	40	2	10	13	3	50	34	93	36	23	47	50	16	69	21	15	16	31	37
OTU_2192	Bacteria	Firmicutes	Bacilli	Lactobacillales	Lactobacillaceae	Lactobacillus	reuteri	0	0	0	0	0	0	0	0	0	0	0	0	0	0	0	0	0	0	0	0	0	0	0	0	0	0	0	3	0	0
OTU_2193	Bacteria	Firmicutes	Clostridia	Clostridiales	[Mogibacteriaceae]	?	?	0	0	0	0	0	0	0	0	3	0	0	0	0	0	0	0	0	0	0	0	0	0	0	0	0	0	0	0	0	0
OTU_2197	Bacteria	TM7	TM7-3	?	?	?	?	0	0	0	0	0	0	0	0	0	0	0	0	0	0	0	0	1	0	0	0	0	0	1	0	0	0	0	0	0	0
OTU_22	Bacteria	Bacteroidetes	Bacteroidia	Bacteroidales	[Odoribacteraceae]	?	?	1063	994	1623	601	964	564	1133	872	5092	2201	2165	3450	4356	5698	6566	2419	7717	5826	1165	2081	458	2930	3516	2813	7758	2998	5759	6866	6021	5605
OTU_220	Bacteria	Firmicutes	Clostridia	Clostridiales	Ruminococcaceae	Monoglobus	?	16	24	227	68	15	42	0	0	0	0	0	0	26	36	48	33	161	0	0	0	1	0	31	12	103	0	0	0	33	0
OTU_2201	Bacteria	Bacteroidetes	Bacteroidia	Bacteroidales	S24-7	?	?	0	0	0	0	2	0	0	0	0	0	0	0	0	0	0	0	0	0	0	0	0	0	0	0	0	0	0	0	0	0
OTU_2202	Bacteria	Firmicutes	Clostridia	Clostridiales	Ruminococcaceae	Oscillospira	?	0	0	0	0	0	0	0	0	0	2	0	0	0	0	0	0	0	0	0	0	0	0	0	0	0	0	0	0	0	0
OTU_2205	Bacteria	Firmicutes	Clostridia	Clostridiales	?	?	?	0	0	2	0	0	0	0	0	0	0	0	0	0	0	0	0	0	0	0	0	0	0	0	0	0	0	0	0	0	0
OTU_2206	Bacteria	Firmicutes	Clostridia	Clostridiales	?	?	?	0	0	0	0	0	0	0	0	0	0	0	0	0	2	0	0	0	0	0	0	0	0	0	0	0	0	0	0	0	0
OTU_2208	Bacteria	Firmicutes	Clostridia	Clostridiales	Lachnospiraceae	?	?	0	0	0	0	0	0	0	0	0	0	0	0	0	0	0	0	2	0	0	0	0	0	0	0	0	0	0	0	0	0
OTU_2209	Bacteria	Bacteroidetes	Bacteroidia	Bacteroidales	?	?	?	0	0	2	0	0	0	0	0	0	0	0	0	0	0	0	0	0	0	0	0	0	0	0	0	0	0	0	0	0	0
OTU_221	Bacteria	Firmicutes	Clostridia	Clostridiales	?	?	?	0	0	0	0	1	1	1	0	0	0	1	0	108	220	130	58	339	0	0	0	3	1	0	0	0	0	0	2	0	2
OTU_2210	Bacteria	Bacteroidetes	Bacteroidia	Bacteroidales	Rikenellaceae	?	?	0	0	0	0	0	0	0	0	2	0	0	0	0	0	0	0	0	0	0	0	0	0	0	0	0	0	0	0	0	0
OTU_2212	Bacteria	Firmicutes	Clostridia	Clostridiales	Lachnospiraceae	Coprococcus	?	0	0	0	0	0	0	0	0	2	0	0	0	0	0	0	0	0	0	0	0	0	0	0	0	0	0	0	0	0	0
OTU_2218	Bacteria	Firmicutes	Clostridia	Clostridiales	?	?	?	0	0	0	0	0	0	0	0	0	0	0	0	2	0	0	0	0	0	0	0	0	0	0	0	0	0	0	0	0	0
OTU_222	Bacteria	Firmicutes	Clostridia	Clostridiales	?	?	?	7	2	78	14	3	24	36	21	40	1	39	38	0	44	156	97	112	16	12	6	12	9	0	0	0	2	5	10	3	76
OTU_2220	Bacteria	Firmicutes	Clostridia	Clostridiales	?	?	?	0	0	0	0	2	0	0	0	0	0	0	0	0	0	0	0	0	0	0	0	0	0	0	0	0	0	0	0	0	0
OTU_2228	Bacteria	Firmicutes	Clostridia	Clostridiales	Lachnospiraceae	?	?	0	0	0	0	0	2	0	0	0	0	0	0	0	0	0	0	0	0	0	0	0	0	0	0	0	0	0	0	0	0
OTU_223	Bacteria	Bacteroidetes	Bacteroidia	Bacteroidales	S24-7	?	?	160	151	217	63	150	96	0	0	0	1	0	0	2	0	0	0	0	0	0	0	0	0	0	0	0	0	0	1	0	0
OTU_2233	Bacteria	Firmicutes	Clostridia	Clostridiales	Ruminococcaceae	?	?	0	0	0	0	0	0	0	0	0	0	0	0	0	0	2	0	0	0	0	0	0	0	0	0	0	0	0	0	0	0
OTU_2238	Bacteria	Bacteroidetes	Bacteroidia	?	?	?	?	2	0	0	0	0	0	0	0	0	0	0	0	0	0	0	0	0	0	0	0	0	0	0	0	0	0	0	0	0	0
OTU_224	Bacteria	Firmicutes	Clostridia	Clostridiales	Ruminococcaceae	?	?	1	1	29	5	1	14	0	0	0	0	0	0	100	0	100	67	1	21	4	19	4	40	0	0	162	74	31	45	116	1
OTU_2240	Bacteria	Firmicutes	Clostridia	Clostridiales	?	?	?	0	0	0	0	0	0	0	0	0	0	0	0	0	0	0	0	0	0	0	0	0	0	0	2	0	0	0	0	0	0
OTU_2243	Bacteria	Bacteroidetes	Bacteroidia	Bacteroidales	Rikenellaceae	AF12	?	0	0	0	0	0	0	0	0	0	0	0	0	0	0	0	0	0	0	0	0	0	0	0	2	0	0	0	0	0	0
OTU_2245	Bacteria	Firmicutes	Clostridia	Clostridiales	Lachnospiraceae	[Ruminococcus]	gnavus	0	0	0	0	0	0	0	0	0	0	0	0	0	2	0	0	0	0	0	0	0	0	0	0	0	0	0	0	0	0
OTU_2246	Bacteria	Firmicutes	Clostridia	Clostridiales	Lachnospiraceae	?	?	0	0	0	0	0	0	0	2	0	0	0	0	0	0	0	0	0	0	0	0	0	0	0	0	0	0	0	0	0	0
OTU_2247	Bacteria	Bacteroidetes	Bacteroidia	Bacteroidales	S24-7	?	?	2	0	0	0	0	0	0	0	0	0	0	0	0	0	0	0	0	0	0	0	0	0	0	0	0	0	0	0	0	0
OTU_2249	Bacteria	Bacteroidetes	Bacteroidia	Bacteroidales	S24-7	?	?	0	0	2	0	0	0	0	0	0	0	0	0	0	0	0	0	0	0	0	0	0	0	0	0	0	0	0	0	0	0
OTU_225	Bacteria	Bacteroidetes	Bacteroidia	Bacteroidales	S24-7	?	?	177	134	247	45	146	73	0	0	0	1	0	0	0	0	0	0	0	0	0	0	0	0	0	0	0	0	0	0	0	0
OTU_2251	Bacteria	Firmicutes	Clostridia	Clostridiales	Ruminococcaceae	?	?	0	0	2	0	0	0	0	0	0	0	0	0	0	0	0	0	0	0	0	0	0	0	0	0	0	0	0	0	0	0
OTU_2257	Bacteria	Actinobacteria	Coriobacteriia	Coriobacteriales	Coriobacteriaceae	?	?	0	0	0	0	0	0	0	0	0	0	0	0	0	0	0	0	0	0	0	0	0	0	0	0	0	2	0	0	0	0
OTU_226	Bacteria	Firmicutes	Clostridia	Clostridiales	Ruminococcaceae	Oscillospira	?	1	0	3	3	1	5	102	99	8	91	16	62	11	106	122	134	8	0	0	0	0	1	5	3	5	1	2	0	30	1
OTU_227	Bacteria	Bacteroidetes	Bacteroidia	Bacteroidales	?	?	?	5	5	13	3	11	9	9	6	33	23	11	29	10	27	77	14	51	46	6	16	5	30	38	10	67	22	66	66	63	45
OTU_2270	Bacteria	Firmicutes	Clostridia	Clostridiales	Lachnospiraceae	?	?	0	0	2	0	0	0	0	0	0	0	0	0	0	0	0	0	0	0	0	0	0	0	0	0	0	0	0	0	0	0
OTU_2274	Bacteria	Bacteroidetes	Bacteroidia	Bacteroidales	S24-7	?	?	0	0	2	0	0	0	0	0	0	0	0	0	0	0	0	0	0	0	0	0	0	0	0	0	0	0	0	0	0	0
OTU_2276	Bacteria	Firmicutes	Clostridia	Clostridiales	Ruminococcaceae	Oscillospira	?	0	0	0	0	0	0	0	0	0	0	0	0	0	0	0	0	0	0	0	0	0	0	2	0	0	0	0	0	0	0
OTU_2278	Bacteria	Firmicutes	Clostridia	Clostridiales	?	?	?	0	0	0	0	0	0	0	0	0	0	0	0	0	0	0	0	0	0	0	0	0	0	0	0	0	0	2	0	0	0
OTU_228	Bacteria	Firmicutes	Clostridia	Clostridiales	Dehalobacteriaceae	?	?	0	0	0	0	0	4	0	0	245	0	10	0	0	1	0	0	0	0	1	138	0	138	188	48	0	34	8	0	0	0
OTU_2282	Bacteria	Firmicutes	Clostridia	Clostridiales	Lachnospiraceae	?	?	0	0	0	0	0	0	0	0	0	0	2	0	0	0	0	0	0	0	0	0	0	0	0	0	0	0	0	0	0	0
OTU_2283	Bacteria	Firmicutes	Clostridia	Clostridiales	Peptococcaceae	?	?	0	0	0	0	0	0	0	0	0	0	2	0	0	0	0	0	0	0	0	0	0	0	0	0	0	0	0	0	0	0
OTU_2286	Bacteria	Firmicutes	Clostridia	Clostridiales	Ruminococcaceae	?	?	0	0	0	0	0	0	0	0	0	0	2	0	0	0	0	0	0	0	0	0	0	0	0	0	0	0	0	0	0	0
OTU_229	Bacteria	Proteobacteria	Betaproteobacteria	Burkholderiales	Alcaligenaceae	Sutterella	?	188	131	251	60	115	51	0	0	0	0	0	0	0	0	0	0	0	0	0	0	0	0	0	0	1	0	0	0	0	0
OTU_2290	Bacteria	Firmicutes	Clostridia	Clostridiales	Ruminococcaceae	?	?	0	0	0	0	0	0	0	0	0	0	0	0	0	0	0	0	2	0	0	0	0	0	0	0	0	0	0	0	0	0
OTU_2291	Bacteria	Bacteroidetes	Bacteroidia	Bacteroidales	Rikenellaceae	?	?	0	0	0	0	0	0	0	0	0	0	0	2	0	0	0	0	0	0	0	0	0	0	0	0	0	0	0	0	0	0
OTU_2293	Bacteria	Bacteroidetes	Bacteroidia	Bacteroidales	?	?	?	0	0	2	0	0	0	0	0	0	0	0	0	0	0	0	0	0	0	0	0	0	0	0	0	0	0	0	0	0	0
OTU_2297	Bacteria	TM7	TM7-3	CW040	F16	?	?	0	0	0	0	0	0	0	0	0	0	0	0	0	0	0	0	0	0	0	0	0	0	0	0	2	0	0	0	0	0
OTU_23	Bacteria	Firmicutes	Clostridia	Clostridiales	Ruminococcaceae	Oscillospira	?	474	333	12553	2956	324	2912	2737	2372	2465	2536	4735	1733	3464	1366	3710	6092	2193	1521	2679	1400	1580	1285	9575	7868	4357	734	5559	4998	4667	1827
OTU_230	Bacteria	Firmicutes	Clostridia	Clostridiales	Lachnospiraceae	?	?	30	11	35	10	21	25	14	18	28	41	60	12	3	0	0	0	0	0	5	8	0	55	181	228	1	2	6	0	0	1
OTU_2308	Bacteria	Bacteroidetes	Bacteroidia	Bacteroidales	Rikenellaceae	?	?	0	0	0	0	0	0	0	0	0	0	0	0	0	0	0	0	0	0	0	2	0	0	0	0	0	0	0	0	0	0
OTU_231	Bacteria	Cyanobacteria	4C0d-2	YS2	?	?	?	172	192	152	27	140	94	0	0	0	0	0	0	0	2	0	0	0	0	8	4	1	0	0	0	1	0	0	0	0	0
OTU_2310	Bacteria	Bacteroidetes	Bacteroidia	Bacteroidales	S24-7	?	?	0	2	0	0	0	0	0	0	0	0	0	0	0	0	0	0	0	0	0	0	0	0	0	0	0	0	0	0	0	0
OTU_2312	Bacteria	Firmicutes	Bacilli	Lactobacillales	Lactobacillaceae	Lactobacillus	reuteri	0	0	0	0	0	0	0	0	0	0	0	2	0	0	0	0	0	0	0	0	0	0	0	0	0	0	0	0	0	0
OTU_2314	Bacteria	Firmicutes	Clostridia	Clostridiales	Ruminococcaceae	Oscillospira	?	0	0	0	0	0	0	0	0	0	0	0	0	0	0	2	0	0	0	0	0	0	0	0	0	0	0	0	0	0	0
OTU_232	Bacteria	Firmicutes	Clostridia	Clostridiales	Lachnospiraceae	?	?	32	11	270	92	18	143	0	4	5	0	3	0	84	20	15	47	11	0	0	0	0	6	0	0	0	0	2	2	1	0
OTU_2320	Bacteria	Firmicutes	Erysipelotrichi	Erysipelotrichales	?	?	?	0	0	0	0	0	0	0	0	0	0	0	0	0	0	0	0	0	0	0	0	0	0	0	0	2	0	0	0	0	0
OTU_2325	Bacteria	Bacteroidetes	Bacteroidia	Bacteroidales	Bacteroidaceae	Bacteroides	fragilis	0	0	0	0	0	0	0	0	0	2	0	0	0	0	0	0	0	0	0	0	0	0	0	0	0	0	0	0	0	0
OTU_2326	Bacteria	Bacteroidetes	Bacteroidia	Bacteroidales	Bacteroidaceae	Bacteroides	?	0	0	0	0	0	0	0	0	0	0	0	0	0	0	2	0	0	0	0	0	0	0	0	0	0	0	0	0	0	0
OTU_2327	Bacteria	Firmicutes	Clostridia	Clostridiales	?	?	?	0	0	0	0	0	0	0	0	0	0	0	0	0	0	0	0	0	0	0	0	0	0	0	0	0	0	0	2	0	0
OTU_233	Bacteria	Firmicutes	Clostridia	Clostridiales	Ruminococcaceae	Oscillospira	?	78	51	299	96	46	126	0	0	0	0	0	0	0	1	1	0	47	0	1	11	1	2	1	1	0	0	0	2	0	0
OTU_2330	Bacteria	Firmicutes	Clostridia	Clostridiales	Lachnospiraceae	Coprococcus	?	0	0	0	0	0	0	2	0	0	0	0	0	0	0	0	0	0	0	0	0	0	0	0	0	0	0	0	0	0	0
OTU_2333	Bacteria	Firmicutes	Clostridia	Clostridiales	Ruminococcaceae	?	?	0	0	0	0	0	0	0	0	2	0	0	0	0	0	0	0	0	0	0	0	0	0	0	0	0	0	0	0	0	0
OTU_2334	Bacteria	Firmicutes	Clostridia	Clostridiales	Lachnospiraceae	?	?	0	0	0	0	0	0	0	0	2	0	0	0	0	0	0	0	0	0	0	0	0	0	0	0	0	0	0	0	0	0
OTU_2335	Bacteria	Firmicutes	Clostridia	Clostridiales	Ruminococcaceae	?	?	0	0	0	0	0	0	0	0	0	0	0	0	0	2	0	0	0	0	0	0	0	0	0	0	0	0	0	0	0	0
OTU_234	Bacteria	Bacteroidetes	Bacteroidia	Bacteroidales	S24-7	?	?	56	52	129	53	68	66	7	11	14	10	4	7	1	4	7	4	6	3	41	17	11	7	49	32	33	7	7	7	26	15
OTU_2345	Bacteria	Firmicutes	Clostridia	Clostridiales	Ruminococcaceae	Oscillospira	?	0	0	0	0	0	0	0	0	0	0	0	0	0	0	0	0	0	2	0	0	0	0	0	0	0	0	0	0	0	0
OTU_2346	Bacteria	Firmicutes	Clostridia	Clostridiales	?	?	?	0	0	2	0	0	0	0	0	0	0	0	0	0	0	0	0	0	0	0	0	0	0	0	0	0	0	0	0	0	0
OTU_235	Bacteria	Firmicutes	Clostridia	Clostridiales	?	?	?	42	42	35	14	34	18	14	1	0	0	4	9	0	85	63	103	46	17	0	0	0	0	7	1	13	20	113	2	15	32
OTU_2350	Bacteria	Bacteroidetes	Bacteroidia	Bacteroidales	S24-7	?	?	0	0	2	0	0	0	0	0	0	0	0	0	0	0	0	0	0	0	0	0	0	0	0	0	0	0	0	0	0	0
OTU_2354	Bacteria	Bacteroidetes	Bacteroidia	Bacteroidales	Rikenellaceae	?	?	0	0	0	0	0	0	0	0	0	0	0	0	0	0	0	0	2	0	0	0	0	0	0	0	0	0	0	0	0	0
OTU_2355	Bacteria	Firmicutes	Bacilli	Lactobacillales	Leuconostocaceae	Leuconostoc	mesenteroides	0	0	0	0	0	0	0	0	0	0	0	0	0	0	0	0	0	0	0	0	0	0	0	0	0	2	0	0	0	0
OTU_2356	Bacteria	Tenericutes	Mollicutes	RF39	?	?	?	0	0	0	0	0	0	0	0	0	0	0	0	0	0	0	0	0	0	0	0	0	0	0	0	0	0	0	0	2	0
OTU_236	Bacteria	Firmicutes	Bacilli	Lactobacillales	Streptococcaceae	Streptococcus	?	2	2	7	0	5	3	2	25	16	9	2	21	18	26	20	8	27	212	29	23	21	28	23	10	26	28	15	33	18	70
OTU_2365	Bacteria	Firmicutes	Clostridia	Clostridiales	Ruminococcaceae	Ruminococcus	?	0	0	0	0	0	0	0	0	0	0	0	0	0	2	0	0	0	0	0	0	0	0	0	0	0	0	0	0	0	0
OTU_2369	Bacteria	Bacteroidetes	Bacteroidia	Bacteroidales	[Odoribacteraceae]	Odoribacter	?	0	0	0	0	0	0	0	2	0	0	0	0	0	0	0	0	0	0	0	0	0	0	0	0	0	0	0	0	0	0
OTU_237	Bacteria	Firmicutes	Clostridia	Clostridiales	Christensenellaceae	?	?	0	5	2	1	0	1	29	34	61	28	42	16	26	24	47	21	35	36	21	20	9	16	9	9	38	4	39	44	48	58
OTU_2373	Bacteria	Firmicutes	Clostridia	Clostridiales	Lachnospiraceae	?	?	0	0	0	0	0	0	0	0	0	0	0	0	0	0	0	0	0	0	0	0	0	0	2	0	0	0	0	0	0	0
OTU_2374	Bacteria	Proteobacteria	Deltaproteobacteria	Desulfovibrionales	Desulfovibrionaceae	?	?	0	0	2	0	0	0	0	0	0	0	0	0	0	0	0	0	0	0	0	0	0	0	0	0	0	0	0	0	0	0
OTU_238	Bacteria	Bacteroidetes	Bacteroidia	Bacteroidales	S24-7	?	?	1	8	4	1	6	3	5	5	57	38	11	23	6	29	10	1	30	27	19	33	16	59	88	52	36	25	20	15	31	51
OTU_2381	Bacteria	Firmicutes	Clostridia	Clostridiales	Ruminococcaceae	?	?	0	0	2	0	0	0	0	0	0	0	0	0	0	0	0	0	0	0	0	0	0	0	0	0	0	0	0	0	0	0
OTU_2384	Bacteria	Firmicutes	Clostridia	Clostridiales	Lachnospiraceae	?	?	0	0	0	0	0	0	0	0	0	0	0	0	0	0	0	0	0	0	0	0	0	0	0	2	0	0	0	0	0	0
OTU_2385	Bacteria	Firmicutes	Clostridia	Clostridiales	?	?	?	0	0	1	0	0	0	0	0	0	0	0	0	0	0	0	0	0	0	1	0	0	0	0	0	0	0	0	0	0	0
OTU_239	Bacteria	Firmicutes	Clostridia	Clostridiales	Ruminococcaceae	Oscillospira	?	18	28	93	46	32	51	21	20	21	17	26	7	11	10	26	35	24	12	3	31	5	19	22	31	11	6	10	9	10	22
OTU_2392	Bacteria	Bacteroidetes	Bacteroidia	Bacteroidales	[Odoribacteraceae]	Odoribacter	?	0	0	0	0	0	0	0	0	0	0	0	0	0	0	0	0	0	0	0	0	0	0	2	0	0	0	0	0	0	0
OTU_2396	Bacteria	Firmicutes	Clostridia	Clostridiales	Christensenellaceae	?	?	0	0	0	0	0	0	0	0	0	0	0	0	0	0	0	0	0	0	0	0	0	2	0	0	0	0	0	0	0	0
OTU_2397	Bacteria	Firmicutes	Clostridia	Clostridiales	Ruminococcaceae	Oscillospira	?	0	0	0	0	0	0	0	0	0	0	0	0	0	2	0	0	0	0	0	0	0	0	0	0	0	0	0	0	0	0
OTU_2398	Bacteria	Firmicutes	Clostridia	Clostridiales	Ruminococcaceae	?	?	0	0	0	0	2	0	0	0	0	0	0	0	0	0	0	0	0	0	0	0	0	0	0	0	0	0	0	0	0	0
OTU_24	Bacteria	Bacteroidetes	Bacteroidia	Bacteroidales	S24-7	?	?	16595	14350	31306	9400	13367	11497	7	4	12	11	16	5	6	5	0	0	3	6	12	6	10	3	0	0	2	9	14	5	5	2
OTU_240	Bacteria	Tenericutes	Mollicutes	Anaeroplasmatales	Anaeroplasmataceae	Anaeroplasma	?	44	28	350	94	26	114	0	0	0	0	5	0	1	1	0	0	0	1	3	0	1	1	0	0	0	0	0	0	1	0
OTU_2400	Bacteria	Bacteroidetes	Bacteroidia	Bacteroidales	?	?	?	0	2	0	0	0	0	0	0	0	0	0	0	0	0	0	0	0	0	0	0	0	0	0	0	0	0	0	0	0	0
OTU_2401	Bacteria	Bacteroidetes	Bacteroidia	Bacteroidales	?	?	?	0	0	0	0	2	0	0	0	0	0	0	0	0	0	0	0	0	0	0	0	0	0	0	0	0	0	0	0	0	0
OTU_2409	Bacteria	Firmicutes	Clostridia	Clostridiales	Ruminococcaceae	?	?	0	0	0	0	0	0	0	0	0	0	0	0	0	0	0	2	0	0	0	0	0	0	0	0	0	0	0	0	0	0
OTU_241	Bacteria	Firmicutes	Clostridia	Clostridiales	?	?	?	8	3	85	41	11	32	17	15	18	25	30	11	2	29	76	76	12	26	6	38	5	0	23	26	9	2	13	0	9	17
OTU_2410	Bacteria	Firmicutes	Clostridia	?	?	?	?	0	0	0	0	0	0	0	0	0	0	0	0	0	0	0	0	0	0	0	0	0	0	2	0	0	0	0	0	0	0
OTU_242	Bacteria	Firmicutes	Clostridia	Clostridiales	Ruminococcaceae	?	?	0	0	0	0	0	0	39	14	43	32	16	16	15	123	46	49	35	46	10	17	5	14	1	9	24	20	21	12	21	29
OTU_2422	Bacteria	Bacteroidetes	Bacteroidia	Bacteroidales	?	?	?	0	0	0	0	0	2	0	0	0	0	0	0	0	0	0	0	0	0	0	0	0	0	0	0	0	0	0	0	0	0
OTU_2423	Bacteria	Tenericutes	Mollicutes	RF39	?	?	?	0	0	0	0	0	0	0	0	0	2	0	0	0	0	0	0	0	0	0	0	0	0	0	0	0	0	0	0	0	0
OTU_2424	Bacteria	Firmicutes	Clostridia	Clostridiales	Dehalobacteriaceae	Dehalobacterium	?	0	0	0	0	0	0	0	0	0	0	0	0	0	0	0	0	2	0	0	0	0	0	0	0	0	0	0	0	0	0
OTU_2428	Bacteria	Firmicutes	Clostridia	Clostridiales	?	?	?	0	0	0	0	0	0	0	0	0	0	0	0	0	0	0	2	0	0	0	0	0	0	0	0	0	0	0	0	0	0
OTU_2429	Bacteria	Proteobacteria	Betaproteobacteria	Burkholderiales	Alcaligenaceae	Sutterella	?	0	0	0	0	0	0	0	0	0	0	0	0	0	0	0	0	0	0	2	0	0	0	0	0	0	0	0	0	0	0
OTU_243	Bacteria	Firmicutes	Clostridia	Clostridiales	?	?	?	9	12	44	20	3	13	49	17	22	16	32	7	44	16	24	39	5	7	6	20	2	19	76	58	18	9	15	19	22	10
OTU_2430	Bacteria	Firmicutes	Clostridia	Clostridiales	Ruminococcaceae	Ruminococcus	?	0	0	0	0	0	0	0	0	0	0	0	0	0	0	0	0	0	0	0	0	0	0	0	0	0	0	0	0	2	0
OTU_2436	Bacteria	Bacteroidetes	Bacteroidia	Bacteroidales	S24-7	?	?	0	0	0	0	0	0	0	0	0	0	0	0	0	2	0	0	0	0	0	0	0	0	0	0	0	0	0	0	0	0
OTU_2438	Bacteria	Bacteroidetes	Bacteroidia	?	?	?	?	2	0	0	0	0	0	0	0	0	0	0	0	0	0	0	0	0	0	0	0	0	0	0	0	0	0	0	0	0	0
OTU_2439	Bacteria	Firmicutes	Clostridia	Clostridiales	?	?	?	0	0	0	0	0	0	0	0	2	0	0	0	0	0	0	0	0	0	0	0	0	0	0	0	0	0	0	0	0	0
OTU_244	Bacteria	Tenericutes	Mollicutes	RF39	?	?	?	0	0	10	9	0	4	27	17	49	46	13	45	26	11	53	14	91	16	7	0	1	17	11	14	3	24	35	47	0	51
OTU_2440	Bacteria	Firmicutes	Clostridia	Clostridiales	Ruminococcaceae	?	?	0	0	0	2	0	0	0	0	0	0	0	0	0	0	0	0	0	0	0	0	0	0	0	0	0	0	0	0	0	0
OTU_2442	Bacteria	Firmicutes	Clostridia	Clostridiales	Ruminococcaceae	?	?	0	0	0	0	0	0	0	0	0	0	0	0	2	0	0	0	0	0	0	0	0	0	0	0	0	0	0	0	0	0
OTU_2443	Bacteria	Firmicutes	Clostridia	Clostridiales	Lachnospiraceae	Blautia	?	0	0	0	0	0	0	0	0	2	0	0	0	0	0	0	0	0	0	0	0	0	0	0	0	0	0	0	0	0	0
OTU_245	Bacteria	Firmicutes	Clostridia	Clostridiales	Lachnospiraceae	?	?	5	14	86	10	9	19	9	20	26	24	26	19	19	0	21	18	7	2	23	3	16	27	34	13	62	9	10	24	72	10
OTU_2451	Bacteria	Firmicutes	Clostridia	Clostridiales	Christensenellaceae	?	?	0	0	0	0	0	0	0	0	0	0	2	0	0	0	0	0	0	0	0	0	0	0	0	0	0	0	0	0	0	0
OTU_2455	Bacteria	Proteobacteria	Alphaproteobacteria	Rhodospirillales	Rhodospirillaceae	?	?	0	0	0	0	0	0	0	0	0	0	0	0	0	0	0	0	2	0	0	0	0	0	0	0	0	0	0	0	0	0
OTU_246	Bacteria	Firmicutes	Bacilli	Lactobacillales	Lactobacillaceae	Lactobacillus	?	0	0	8	3	1	1	22	12	15	0	2	59	28	82	62	30	2	10	7	31	1	77	25	48	10	17	14	3	25	33
OTU_2460	Bacteria	Firmicutes	Erysipelotrichi	Erysipelotrichales	?	?	?	0	0	0	0	0	0	0	0	0	0	0	0	0	2	0	0	0	0	0	0	0	0	0	0	0	0	0	0	0	0
OTU_2462	Bacteria	Firmicutes	Clostridia	Clostridiales	?	?	?	0	0	0	0	0	0	0	0	0	0	0	0	0	0	0	0	0	0	0	0	0	0	0	0	2	0	0	0	0	0
OTU_2463	Bacteria	Firmicutes	Clostridia	Clostridiales	[Mogibacteriaceae]	?	?	0	0	0	0	0	0	0	0	0	0	0	0	0	0	0	0	0	0	2	0	0	0	0	0	0	0	0	0	0	0
OTU_2465	Bacteria	Firmicutes	Clostridia	Clostridiales	?	?	?	0	0	0	0	0	0	0	2	0	0	0	0	0	0	0	0	0	0	0	0	0	0	0	0	0	0	0	0	0	0
OTU_2468	Bacteria	Firmicutes	Clostridia	Clostridiales	?	?	?	0	0	2	0	0	0	0	0	0	0	0	0	0	0	0	0	0	0	0	0	0	0	0	0	0	0	0	0	0	0
OTU_2469	Bacteria	Firmicutes	Clostridia	Clostridiales	Ruminococcaceae	Oscillospira	?	0	0	0	0	0	0	2	0	0	0	0	0	0	0	0	0	0	0	0	0	0	0	0	0	0	0	0	0	0	0
OTU_247	Bacteria	Firmicutes	Clostridia	Clostridiales	Lachnospiraceae	?	?	9	8	137	42	6	31	40	11	5	40	33	12	8	16	7	14	3	4	4	6	3	5	83	28	12	10	7	8	18	14
OTU_2472	Bacteria	Proteobacteria	Alphaproteobacteria	?	?	?	?	0	0	0	0	0	2	0	0	0	0	0	0	0	0	0	0	0	0	0	0	0	0	0	0	0	0	0	0	0	0
OTU_2478	Bacteria	Firmicutes	Clostridia	Clostridiales	Lachnospiraceae	?	?	0	0	0	0	0	0	0	0	0	0	0	0	0	0	0	0	0	0	0	0	0	0	2	0	0	0	0	0	0	0
OTU_248	Bacteria	Firmicutes	Clostridia	Clostridiales	?	?	?	3	3	387	94	0	120	2	0	0	0	4	0	0	0	0	1	0	0	0	0	1	1	1	0	0	1	0	1	0	0
OTU_2482	Bacteria	Firmicutes	Clostridia	Clostridiales	?	?	?	0	0	0	0	0	0	0	0	0	0	0	0	0	0	0	2	0	0	0	0	0	0	0	0	0	0	0	0	0	0
OTU_2486	Bacteria	Firmicutes	Clostridia	Clostridiales	Ruminococcaceae	Ruminococcus	?	0	0	0	0	0	0	0	0	0	0	0	0	0	0	0	2	0	0	0	0	0	0	0	0	0	0	0	0	0	0
OTU_2488	Bacteria	Firmicutes	Bacilli	Bacillales	Bacillaceae	?	?	0	0	0	0	0	0	0	0	0	0	0	0	0	0	0	0	0	0	0	0	0	0	0	2	0	0	0	0	0	0
OTU_2489	Bacteria	Proteobacteria	Betaproteobacteria	Burkholderiales	Alcaligenaceae	Sutterella	?	0	0	2	0	0	0	0	0	0	0	0	0	0	0	0	0	0	0	0	0	0	0	0	0	0	0	0	0	0	0
OTU_249	Bacteria	Firmicutes	Clostridia	Clostridiales	Ruminococcaceae	?	?	14	5	137	49	3	40	5	13	42	21	9	23	8	9	35	39	4	21	4	18	0	3	10	20	32	0	6	20	9	14
OTU_2493	Bacteria	Firmicutes	Clostridia	?	?	?	?	0	0	0	0	0	0	0	0	0	0	0	0	0	0	0	0	0	2	0	0	0	0	0	0	0	0	0	0	0	0
OTU_2494	Bacteria	Firmicutes	Clostridia	Clostridiales	Lachnospiraceae	?	?	0	0	0	0	0	0	0	0	2	0	0	0	0	0	0	0	0	0	0	0	0	0	0	0	0	0	0	0	0	0
OTU_2496	Bacteria	Bacteroidetes	Bacteroidia	Bacteroidales	S24-7	?	?	0	0	2	0	0	0	0	0	0	0	0	0	0	0	0	0	0	0	0	0	0	0	0	0	0	0	0	0	0	0
OTU_2498	Bacteria	Bacteroidetes	Flavobacteriia	Flavobacteriales	[Weeksellaceae]	Cloacibacterium	?	0	0	0	0	0	0	0	0	0	2	0	0	0	0	0	0	0	0	0	0	0	0	0	0	0	0	0	0	0	0
OTU_25	Bacteria	Firmicutes	Clostridia	Clostridiales	Ruminococcaceae	Oscillospira	?	322	221	1748	705	237	672	3063	3390	2903	2075	2941	1641	1625	5568	8629	9014	15874	4290	4113	2118	1486	1828	3170	3716	1533	519	2840	2340	2919	3839
OTU_250	Bacteria	Firmicutes	Clostridia	Clostridiales	Lachnospiraceae	?	?	16	14	203	70	22	53	7	3	4	5	10	1	7	6	3	17	8	9	16	9	11	14	12	7	16	10	18	11	17	3
OTU_2507	Bacteria	Bacteroidetes	Bacteroidia	Bacteroidales	S24-7	?	?	2	0	0	0	0	0	0	0	0	0	0	0	0	0	0	0	0	0	0	0	0	0	0	0	0	0	0	0	0	0
OTU_251	Bacteria	Firmicutes	Clostridia	Clostridiales	?	?	?	0	0	0	0	0	0	16	11	21	83	18	28	67	13	48	155	84	24	0	0	0	0	0	0	0	0	16	13	4	0
OTU_2516	Bacteria	Firmicutes	Bacilli	?	?	?	?	0	0	0	0	0	0	0	0	0	0	0	0	0	0	0	0	0	0	0	0	0	0	0	2	0	0	0	0	0	0
OTU_2518	Bacteria	Bacteroidetes	Bacteroidia	Bacteroidales	Prevotellaceae	Prevotella	?	2	0	0	0	0	0	0	0	0	0	0	0	0	0	0	0	0	0	0	0	0	0	0	0	0	0	0	0	0	0
OTU_252	Bacteria	Firmicutes	Clostridia	Clostridiales	Ruminococcaceae	Oscillospira	?	0	0	18	8	3	2	4	13	4	1	13	1	18	6	6	28	5	3	6	5	5	13	141	85	91	4	18	13	69	13
OTU_2520	Bacteria	Bacteroidetes	Bacteroidia	Bacteroidales	?	?	?	0	0	0	0	0	0	0	0	0	0	0	0	0	2	0	0	0	0	0	0	0	0	0	0	0	0	0	0	0	0
OTU_2521	Bacteria	Firmicutes	Clostridia	Clostridiales	Ruminococcaceae	?	?	0	2	0	0	0	0	0	0	0	0	0	0	0	0	0	0	0	0	0	0	0	0	0	0	0	0	0	0	0	0
OTU_2522	Bacteria	Actinobacteria	Actinobacteria	Actinomycetales	Corynebacteriaceae	Corynebacterium	?	0	0	0	0	0	0	0	0	0	0	0	0	0	0	0	0	0	0	2	0	0	0	0	0	0	0	0	0	0	0
OTU_2524	Bacteria	Bacteroidetes	Bacteroidia	Bacteroidales	Rikenellaceae	?	?	0	0	0	0	0	0	0	0	0	0	0	0	0	0	0	0	0	0	0	0	0	0	0	0	2	0	0	0	0	0
OTU_2527	Bacteria	Firmicutes	Clostridia	Clostridiales	?	?	?	0	0	0	0	0	0	2	0	0	0	0	0	0	0	0	0	0	0	0	0	0	0	0	0	0	0	0	0	0	0
OTU_253	Bacteria	Bacteroidetes	Bacteroidia	Bacteroidales	S24-7	?	?	55	50	115	17	75	31	3	4	8	6	0	7	12	12	9	7	20	11	0	7	0	0	42	19	26	5	3	2	14	21
OTU_2530	Bacteria	Firmicutes	Clostridia	Clostridiales	Ruminococcaceae	Oscillospira	?	0	0	0	0	0	0	0	2	0	0	0	0	0	0	0	0	0	0	0	0	0	0	0	0	0	0	0	0	0	0
OTU_2533	Bacteria	Firmicutes	Clostridia	Clostridiales	Ruminococcaceae	Ruminococcus	?	0	0	0	0	0	0	0	0	0	0	0	0	0	0	0	0	0	2	0	0	0	0	0	0	0	0	0	0	0	0
OTU_2534	Bacteria	Bacteroidetes	Bacteroidia	?	?	?	?	0	0	0	0	0	0	0	0	0	0	0	0	0	0	0	0	0	0	0	0	0	0	0	0	0	0	0	0	2	0
OTU_2535	Bacteria	Firmicutes	Clostridia	Clostridiales	Lachnospiraceae	?	?	0	0	0	0	0	0	0	0	0	0	0	0	0	0	2	0	0	0	0	0	0	0	0	0	0	0	0	0	0	0
OTU_2536	Bacteria	Firmicutes	Clostridia	Clostridiales	Lachnospiraceae	?	?	0	0	0	0	0	0	0	0	0	0	0	0	0	0	0	0	0	0	0	0	0	0	0	0	0	0	2	0	0	0
OTU_2539	Bacteria	Firmicutes	Clostridia	Clostridiales	Ruminococcaceae	?	?	0	0	0	0	0	0	0	0	0	0	0	2	0	0	0	0	0	0	0	0	0	0	0	0	0	0	0	0	0	0
OTU_254	Bacteria	Firmicutes	Clostridia	Clostridiales	?	?	?	1	1	317	123	1	136	0	0	0	0	0	0	0	0	0	0	0	0	0	0	0	0	0	0	0	0	0	0	0	0
OTU_2540	Bacteria	Firmicutes	Clostridia	Clostridiales	?	?	?	0	0	0	0	0	0	0	0	0	0	0	0	0	0	0	0	0	0	0	0	0	0	0	0	0	0	0	2	0	0
OTU_2541	Bacteria	Firmicutes	Erysipelotrichi	Erysipelotrichales	Erysipelotrichaceae	Allobaculum	?	0	0	0	0	0	0	0	0	0	0	0	0	0	2	0	0	0	0	0	0	0	0	0	0	0	0	0	0	0	0
OTU_255	Bacteria	Firmicutes	Erysipelotrichi	Erysipelotrichales	Erysipelotrichaceae	?	?	0	0	0	0	0	1	0	4	80	13	26	15	2	17	2	5	4	12	0	0	0	387	3	6	1	0	0	0	0	1
OTU_256	Bacteria	Firmicutes	Clostridia	Clostridiales	[Mogibacteriaceae]	?	?	24	23	181	67	22	71	30	0	1	12	11	0	21	12	18	15	10	3	5	7	4	4	14	6	3	10	0	0	2	1
OTU_257	Bacteria	Actinobacteria	Coriobacteriia	Coriobacteriales	Coriobacteriaceae	Adlercreutzia	?	11	4	16	2	14	9	6	6	30	9	6	7	9	22	11	3	20	34	9	36	7	52	22	22	22	110	14	4	23	29
OTU_258	Bacteria	Bacteroidetes	Bacteroidia	Bacteroidales	Bacteroidaceae	Bacteroides	?	31	22	74	13	17	27	0	0	2	0	3	0	39	27	50	16	24	2	7	16	1	12	35	27	23	19	17	26	12	18
OTU_259	Bacteria	Firmicutes	Erysipelotrichi	Erysipelotrichales	Erysipelotrichaceae	?	?	19	51	112	22	20	25	8	15	13	3	4	15	1	12	16	3	58	0	96	0	40	10	0	1	4	0	0	0	4	0
OTU_26	Bacteria	Firmicutes	Clostridia	Clostridiales	?	?	?	769	548	5788	1561	603	1637	1074	2256	4256	2789	2451	2595	839	524	2035	729	10206	2489	4215	7142	2004	10754	2768	1567	2672	2168	2445	3503	1671	4472
OTU_260	Bacteria	Bacteroidetes	Bacteroidia	Bacteroidales	S24-7	?	?	80	61	237	69	37	53	0	0	0	0	0	0	0	0	0	0	0	0	0	0	0	0	0	0	0	0	0	0	0	0
OTU_261	Bacteria	Firmicutes	Clostridia	Clostridiales	Ruminococcaceae	?	?	0	0	18	9	0	9	11	23	3	1	3	4	12	8	47	24	30	9	60	20	13	25	17	37	10	0	5	14	11	111
OTU_262	Bacteria	Firmicutes	Clostridia	Clostridiales	Lachnospiraceae	Coprococcus	?	47	27	227	88	29	94	0	0	1	0	0	0	0	0	0	0	0	0	0	0	0	0	11	7	0	0	0	0	0	0
OTU_263	Bacteria	Firmicutes	Erysipelotrichi	Erysipelotrichales	Erysipelotrichaceae	Allobaculum	?	0	0	1	0	0	1	2	6	38	2	5	17	20	24	24	2	0	11	21	34	7	41	22	14	44	87	42	13	28	19
OTU_264	Bacteria	Firmicutes	Clostridia	Clostridiales	?	?	?	1	1	5	2	0	1	5	31	4	25	8	13	0	3	13	4	152	26	9	41	8	154	6	2	0	0	0	0	0	3
OTU_265	Bacteria	Proteobacteria	Alphaproteobacteria	Rhizobiales	?	?	?	0	0	0	0	0	1	10	19	33	22	24	55	11	39	11	3	34	20	26	27	9	72	7	0	10	31	5	4	17	12
OTU_266	Bacteria	Firmicutes	Clostridia	Clostridiales	Ruminococcaceae	?	?	4	5	19	4	0	7	32	15	52	20	18	13	23	13	43	21	13	49	12	15	5	26	6	14	9	0	15	14	25	9
OTU_267	Bacteria	Firmicutes	Clostridia	Clostridiales	Ruminococcaceae	?	?	0	0	0	0	0	0	30	38	31	38	12	15	25	37	25	27	44	40	11	6	7	19	7	2	14	8	20	19	16	8
OTU_268	Bacteria	Bacteroidetes	Bacteroidia	Bacteroidales	Rikenellaceae	?	?	53	47	196	48	61	81	0	0	0	0	0	2	2	0	1	2	0	0	0	0	0	0	0	3	0	0	0	0	0	3
OTU_269	Bacteria	Bacteroidetes	Bacteroidia	Bacteroidales	S24-7	?	?	7	1	6	1	2	2	7	15	5	12	10	13	13	32	20	8	46	29	15	29	11	28	29	22	20	17	16	18	27	35
OTU_27	Bacteria	Bacteroidetes	Bacteroidia	Bacteroidales	S24-7	?	?	3073	2671	11690	2764	2707	4196	400	691	2265	1606	471	1426	1437	12533	2077	1008	3819	4967	564	1149	333	809	2117	1041	1292	2488	1578	1814	738	3055
OTU_270	Bacteria	Firmicutes	Clostridia	Clostridiales	Ruminococcaceae	?	?	2	3	200	61	0	74	1	13	9	1	4	5	2	39	11	4	0	7	10	0	0	4	0	3	2	0	6	2	1	19
OTU_271	Bacteria	Firmicutes	Clostridia	Clostridiales	Lachnospiraceae	Coprococcus	?	4	6	13	1	3	2	16	25	8	9	12	9	23	6	11	23	14	13	26	13	32	83	40	23	21	7	13	3	11	13
OTU_272	Bacteria	Firmicutes	Clostridia	Clostridiales	Ruminococcaceae	?	?	11	3	33	5	7	4	15	40	4	0	1	60	20	22	51	25	39	30	4	0	0	29	5	0	28	0	9	0	18	16
OTU_273	Bacteria	Firmicutes	Clostridia	Clostridiales	Ruminococcaceae	Oscillospira	?	0	0	16	5	0	8	1	5	1	0	3	0	0	0	3	0	434	0	0	0	0	0	2	0	0	0	0	0	0	0
OTU_274	Bacteria	Bacteroidetes	Bacteroidia	Bacteroidales	S24-7	?	?	69	90	154	49	71	37	0	0	0	0	0	0	0	0	0	0	0	0	0	0	0	0	0	0	0	0	0	0	0	0
OTU_275	Bacteria	Firmicutes	Clostridia	Clostridiales	Lachnospiraceae	?	?	0	0	0	0	0	0	0	0	1	0	0	0	39	32	44	84	42	177	6	5	2	9	0	0	5	2	7	2	1	0
OTU_276	Bacteria	Firmicutes	Clostridia	Clostridiales	?	?	?	15	9	21	16	3	19	0	0	0	0	0	0	40	8	1	0	22	23	12	63	3	0	46	30	2	27	35	39	5	17
OTU_277	Bacteria	Bacteroidetes	Bacteroidia	Bacteroidales	Rikenellaceae	?	?	5	2	24	5	2	2	8	21	22	43	1	24	13	22	15	4	22	42	23	19	21	1	3	0	50	14	5	13	14	16
OTU_278	Bacteria	Firmicutes	Bacilli	Lactobacillales	Lactobacillaceae	Lactobacillus	?	0	0	5	0	0	0	4	0	4	0	0	8	3	49	17	3	2	4	4	38	5	46	47	44	36	27	20	15	32	42
OTU_279	Bacteria	Firmicutes	Bacilli	Lactobacillales	Lactobacillaceae	Lactobacillus	reuteri	2	1	2	0	8	2	2	3	5	2	0	9	0	31	14	11	1	11	7	59	2	82	26	40	21	57	12	8	9	27
OTU_28	Bacteria	Firmicutes	Clostridia	Clostridiales	Ruminococcaceae	Ruminococcus	?	716	403	6672	2142	426	2102	3876	3136	3306	4197	3835	2297	4888	1618	3362	5060	3733	2251	987	1311	342	1250	2921	2573	1769	82	2627	2013	3106	1479
OTU_280	Bacteria	Firmicutes	Clostridia	Clostridiales	Lachnospiraceae	?	?	7	3	34	23	2	13	20	23	1	17	35	3	16	25	51	63	42	4	1	2	1	23	4	2	6	12	5	6	3	1
OTU_281	Bacteria	Firmicutes	Clostridia	Clostridiales	Ruminococcaceae	?	?	3	2	17	2	7	0	10	11	25	31	13	15	10	24	43	11	34	12	7	13	4	25	34	8	13	17	15	11	20	10
OTU_282	Bacteria	Firmicutes	Clostridia	Clostridiales	?	?	?	37	43	116	37	58	39	0	1	0	0	0	0	0	1	0	0	0	2	16	0	6	23	13	6	10	11	3	0	4	14
OTU_284	Bacteria	Firmicutes	Clostridia	Clostridiales	Lachnospiraceae	?	?	0	0	0	0	0	0	56	47	26	30	34	5	19	3	32	48	9	8	0	0	0	1	0	0	34	2	9	33	31	9
OTU_285	Bacteria	Firmicutes	Clostridia	Clostridiales	Ruminococcaceae	?	?	6	15	36	21	12	17	15	10	9	13	9	16	25	17	21	9	8	7	19	9	23	29	10	15	2	12	9	16	12	9
OTU_286	Bacteria	Firmicutes	Clostridia	Clostridiales	?	?	?	11	0	223	87	4	84	0	0	0	0	0	0	0	0	0	0	0	0	0	0	0	0	0	0	0	0	0	0	1	0
OTU_287	Bacteria	Firmicutes	Clostridia	Clostridiales	Ruminococcaceae	Oscillospira	?	5	4	88	18	0	19	2	10	4	2	1	2	11	0	5	25	116	5	5	2	4	11	17	11	11	3	2	6	18	3
OTU_288	Bacteria	Firmicutes	Clostridia	Clostridiales	Ruminococcaceae	?	?	11	14	84	21	10	19	12	21	10	1	8	10	2	21	39	31	25	5	0	1	2	0	1	4	5	0	1	17	9	23
OTU_289	Bacteria	Firmicutes	Clostridia	Clostridiales	?	?	?	0	0	19	2	0	3	4	7	5	40	35	11	83	4	12	25	9	23	13	4	6	19	3	2	7	1	19	17	12	15
OTU_29	Bacteria	Bacteroidetes	Bacteroidia	Bacteroidales	[Odoribacteraceae]	?	?	338	338	707	278	305	289	623	3892	2460	5077	1428	7799	1422	548	2192	590	2974	6679	1339	1648	1025	1023	4394	836	8174	2396	2495	3795	2459	3488
OTU_290	Bacteria	Firmicutes	Clostridia	Clostridiales	Clostridiaceae	?	?	8	13	13	4	21	13	1	5	52	12	4	12	8	6	36	13	27	36	17	6	8	34	0	1	10	7	10	2	11	1
OTU_292	Bacteria	Bacteroidetes	Bacteroidia	Bacteroidales	Rikenellaceae	?	?	0	0	0	0	0	0	0	3	10	19	4	29	24	24	18	9	45	24	12	11	6	20	13	1	24	30	9	4	22	25
OTU_293	Bacteria	Firmicutes	Clostridia	Clostridiales	?	?	?	0	0	0	0	0	0	11	6	9	56	9	15	56	7	24	102	53	15	0	0	0	0	0	0	0	0	10	10	0	0
OTU_294	Bacteria	Firmicutes	Clostridia	Clostridiales	Ruminococcaceae	?	?	4	1	5	0	2	1	11	7	28	3	1	5	2	0	2	1	53	8	10	76	6	28	0	0	14	6	9	6	16	78
OTU_295	Bacteria	Tenericutes	Mollicutes	RF39	?	?	?	1	0	6	12	0	6	2	1	2	24	41	18	6	0	5	7	22	2	10	0	8	52	18	13	8	52	29	8	4	25
OTU_296	Bacteria	Firmicutes	Clostridia	Clostridiales	Ruminococcaceae	Oscillospira	?	4	3	60	16	3	16	25	17	8	16	26	11	20	12	9	21	13	6	3	12	5	20	18	5	3	0	13	2	0	11
OTU_297	Bacteria	Firmicutes	Clostridia	Clostridiales	Clostridiaceae	?	?	27	30	91	51	31	38	10	6	0	0	0	2	0	0	15	7	1	1	10	0	8	0	0	0	0	0	1	5	0	28
OTU_298	Bacteria	Firmicutes	Clostridia	Clostridiales	?	?	?	40	39	56	22	39	25	6	0	5	13	9	6	6	0	23	4	46	2	1	2	0	1	1	0	0	0	2	2	0	4
OTU_299	Bacteria	Bacteroidetes	Bacteroidia	Bacteroidales	Rikenellaceae	?	?	0	0	5	2	0	1	5	6	13	15	22	10	4	8	12	3	29	19	4	12	0	6	33	10	18	26	17	30	17	24
OTU_3	Bacteria	Bacteroidetes	Bacteroidia	Bacteroidales	[Odoribacteraceae]	?	?	1869	1799	3156	887	1671	1284	4913	6145	24268	14133	5788	17411	8865	16497	12836	4435	20588	14695	9787	16893	4845	13613	24560	13113	14801	8041	8627	8833	10198	16321
OTU_30	Bacteria	Bacteroidetes	Bacteroidia	Bacteroidales	[Odoribacteraceae]	Odoribacter	?	453	322	4146	1245	332	1133	488	1039	2542	2740	1567	1940	3127	2586	4683	2722	2688	5701	693	781	193	594	5869	2699	4727	3632	2735	3113	2090	2239
OTU_300	Bacteria	Firmicutes	Clostridia	Clostridiales	Ruminococcaceae	?	?	3	0	56	20	3	21	24	15	9	17	4	7	6	9	18	7	3	5	4	7	5	15	16	6	7	7	18	14	19	6
OTU_301	Bacteria	Firmicutes	Clostridia	Clostridiales	Ruminococcaceae	?	?	6	17	91	24	1	30	9	1	17	5	24	3	16	10	16	23	7	4	2	4	0	1	11	5	6	2	4	5	4	1
OTU_302	Bacteria	Firmicutes	Clostridia	Clostridiales	Lachnospiraceae	?	?	27	12	128	42	11	32	10	4	0	0	3	3	7	2	8	3	0	0	0	0	2	0	3	1	4	0	18	10	11	7
OTU_303	Bacteria	Firmicutes	Clostridia	Clostridiales	Ruminococcaceae	Ruminococcus	?	2	0	3	0	0	0	39	6	23	28	20	10	18	14	18	37	36	20	4	8	4	1	1	2	8	3	13	7	15	6
OTU_304	Bacteria	Firmicutes	Clostridia	Clostridiales	Ruminococcaceae	Ruminococcus	?	8	5	29	10	5	25	27	7	7	7	20	8	21	13	12	36	9	5	2	1	8	8	10	31	2	6	5	7	3	3
OTU_305	Bacteria	Firmicutes	Clostridia	Clostridiales	Ruminococcaceae	Ruminococcus	?	1	1	12	0	0	15	9	18	32	8	3	11	3	9	26	19	6	6	1	28	0	11	2	7	2	24	58	7	8	13
OTU_306	Bacteria	Firmicutes	Clostridia	Clostridiales	?	?	?	0	2	8	0	1	2	21	5	6	22	20	3	61	10	30	47	29	7	4	3	1	2	18	3	1	3	8	8	7	3
OTU_307	Bacteria	Firmicutes	Clostridia	Clostridiales	?	?	?	0	1	4	0	0	1	10	22	14	6	10	2	8	2	16	18	0	0	7	0	1	0	0	3	19	3	65	16	78	29
OTU_308	Bacteria	Bacteroidetes	Bacteroidia	Bacteroidales	S24-7	?	?	71	65	82	22	48	38	0	0	0	0	1	0	0	0	0	0	0	0	1	0	0	0	1	0	0	0	0	0	1	0
OTU_309	Bacteria	Tenericutes	Mollicutes	RF39	?	?	?	0	0	3	0	0	0	20	4	47	8	0	4	0	0	81	39	62	0	8	2	3	1	13	16	6	0	3	1	4	4
OTU_31	Bacteria	Firmicutes	Clostridia	Clostridiales	Lachnospiraceae	?	?	206	132	179	63	113	84	3206	2066	5573	5622	4033	1880	4868	2627	3783	4693	1813	1497	835	899	393	5595	1225	1685	1783	999	2588	1803	1604	833
OTU_310	Bacteria	Firmicutes	Clostridia	Clostridiales	?	?	?	19	27	87	18	27	31	28	2	9	5	5	3	7	0	4	10	8	9	7	4	3	4	1	0	0	2	1	3	0	0
OTU_311	Bacteria	Proteobacteria	Gammaproteobacteria	Enterobacteriales	Enterobacteriaceae	Trabulsiella	farmeri	0	0	0	0	0	0	0	0	15	36	2	42	0	18	75	7	16	0	3	74	2	0	0	0	3	17	0	0	8	2
OTU_312	Bacteria	Firmicutes	Clostridia	Clostridiales	?	?	?	0	3	6	3	0	7	14	25	30	12	28	15	20	15	20	20	14	0	16	2	1	3	1	3	6	1	13	13	5	24
OTU_313	Bacteria	Firmicutes	Clostridia	Clostridiales	?	?	?	28	57	109	56	31	37	0	0	0	0	0	0	0	0	0	0	0	0	0	0	0	1	0	0	0	0	0	0	0	0
OTU_314	Bacteria	Firmicutes	Clostridia	Clostridiales	Ruminococcaceae	?	?	0	0	3	4	0	1	12	10	50	23	15	1	15	16	38	35	3	9	7	13	0	9	0	2	4	1	12	9	10	17
OTU_315	Bacteria	Firmicutes	Clostridia	Clostridiales	Lachnospiraceae	?	?	0	0	0	0	0	0	31	77	5	67	26	41	0	0	0	0	0	0	0	15	0	0	8	30	0	0	0	6	4	1
OTU_316	Bacteria	Firmicutes	Clostridia	Clostridiales	?	?	?	0	1	10	3	4	3	8	43	5	34	17	19	35	10	17	7	14	5	2	3	4	5	13	6	16	0	2	6	2	15
OTU_317	Bacteria	Firmicutes	Clostridia	Clostridiales	?	?	?	8	2	125	35	2	29	2	0	0	1	8	0	29	3	6	6	10	1	1	6	1	2	11	10	0	0	3	2	1	1
OTU_318	Bacteria	Firmicutes	Clostridia	Clostridiales	Lachnospiraceae	?	?	0	0	167	59	0	65	1	0	0	1	1	2	0	0	2	0	0	0	0	0	0	0	0	0	0	0	0	0	0	0
OTU_319	Bacteria	Bacteroidetes	Bacteroidia	Bacteroidales	Porphyromonadaceae	Parabacteroides	distasonis	13	19	17	5	11	6	0	7	10	10	1	12	7	11	9	2	17	18	18	5	5	10	2	0	29	10	13	9	8	13
OTU_32	Bacteria	Bacteroidetes	Bacteroidia	Bacteroidales	S24-7	?	?	12371	10511	15423	5356	10211	6619	4	2	5	3	3	2	8	4	0	0	13	6	7	7	3	6	0	0	7	3	9	1	6	1
OTU_320	Bacteria	Firmicutes	Erysipelotrichi	Erysipelotrichales	Erysipelotrichaceae	Allobaculum	?	0	0	1	0	4	2	0	0	0	0	0	0	10	184	24	18	9	38	0	3	0	0	0	0	0	0	0	0	0	0
OTU_321	Bacteria	Firmicutes	Clostridia	Clostridiales	?	?	?	0	0	0	0	0	0	6	14	16	16	5	6	9	0	9	8	27	16	0	0	0	0	0	0	4	3	99	19	21	11
OTU_322	Bacteria	Firmicutes	Clostridia	Clostridiales	?	?	?	18	20	113	69	13	49	0	0	0	0	2	0	0	0	0	0	0	0	0	0	0	0	0	0	0	0	0	0	0	0
OTU_323	Bacteria	Firmicutes	Clostridia	Clostridiales	?	?	?	7	9	47	10	14	11	0	0	0	0	0	0	0	3	25	6	11	0	6	25	1	48	0	0	39	0	1	0	16	0
OTU_324	Bacteria	Firmicutes	Erysipelotrichi	Erysipelotrichales	Erysipelotrichaceae	Coprobacillus	?	65	32	75	16	60	29	0	0	0	0	0	0	0	0	0	0	0	0	0	0	0	0	0	0	0	0	0	0	0	0
OTU_325	Bacteria	Bacteroidetes	Bacteroidia	Bacteroidales	Rikenellaceae	?	?	0	0	0	0	0	0	0	11	6	18	1	25	1	15	18	6	18	27	3	15	5	16	8	3	28	18	4	3	16	10
OTU_326	Bacteria	Bacteroidetes	Bacteroidia	Bacteroidales	Rikenellaceae	?	?	0	0	0	0	0	2	4	6	9	15	6	50	7	13	35	7	29	5	9	21	3	8	7	0	10	5	8	4	2	10
OTU_327	Bacteria	Firmicutes	Clostridia	Clostridiales	Ruminococcaceae	Oscillospira	?	18	16	96	36	10	31	1	0	5	1	0	0	0	0	1	0	0	2	1	0	0	0	0	2	2	0	17	21	4	6
OTU_328	Bacteria	Firmicutes	Clostridia	Clostridiales	Ruminococcaceae	Ruminococcus	?	13	3	47	11	7	23	23	17	14	17	14	4	15	4	8	11	6	2	1	0	3	4	0	3	4	4	4	1	0	0
OTU_329	Bacteria	Firmicutes	Clostridia	Clostridiales	Ruminococcaceae	Oscillospira	?	0	0	15	6	0	2	17	4	16	21	26	2	19	8	14	21	4	5	17	3	3	5	5	12	10	0	10	11	3	3
OTU_33	Bacteria	Firmicutes	Clostridia	Clostridiales	?	?	?	253	156	3624	1447	177	1380	948	2236	528	2796	950	755	1230	1120	3664	4915	526	914	64	3262	47	201	4035	2759	206	3213	12725	554	181	100
OTU_330	Bacteria	Firmicutes	Clostridia	Clostridiales	Lachnospiraceae	Pseudobutyrivibrio	?	0	0	0	0	0	0	0	0	0	0	0	0	0	0	0	0	0	261	0	0	0	0	0	0	0	1	0	0	0	0
OTU_331	Bacteria	Firmicutes	Clostridia	Clostridiales	?	?	?	37	62	74	23	35	29	0	0	0	0	0	0	0	0	0	0	0	0	1	0	0	0	0	0	0	0	0	0	0	0
OTU_332	Bacteria	Firmicutes	Clostridia	Clostridiales	Ruminococcaceae	?	?	6	1	25	8	3	13	8	5	19	4	5	3	12	9	20	22	7	12	9	3	3	9	5	7	1	1	13	8	10	7
OTU_333	Bacteria	Bacteroidetes	Bacteroidia	Bacteroidales	S24-7	?	?	42	20	89	22	31	49	0	0	0	0	0	0	0	0	0	0	0	0	2	0	0	0	0	0	0	0	0	0	1	0
OTU_334	Bacteria	Firmicutes	Clostridia	Clostridiales	Ruminococcaceae	Oscillospira	?	1	0	4	2	0	4	9	6	13	14	28	4	25	6	8	25	2	13	3	0	3	9	16	19	11	4	17	5	1	2
OTU_335	Bacteria	Bacteroidetes	Bacteroidia	?	?	?	?	5	15	15	0	6	8	5	2	7	2	0	3	4	0	6	6	24	14	5	10	5	43	7	3	20	15	3	5	1	3
OTU_336	Bacteria	Firmicutes	Clostridia	Clostridiales	Lachnospiraceae	?	?	18	4	99	19	10	22	0	0	0	0	0	0	2	4	0	2	2	0	4	2	2	8	9	6	1	5	7	8	4	1
OTU_337	Bacteria	Firmicutes	Clostridia	Clostridiales	Ruminococcaceae	?	?	0	1	3	2	3	3	9	3	0	0	0	30	0	5	68	17	31	4	3	6	0	17	1	3	3	0	1	7	7	11
OTU_338	Bacteria	Firmicutes	Clostridia	Clostridiales	[Mogibacteriaceae]	?	?	1	0	19	6	0	9	28	1	7	9	6	1	5	5	18	30	7	2	2	3	1	34	0	3	0	12	8	6	9	4
OTU_339	Bacteria	Firmicutes	Clostridia	Clostridiales	?	?	?	4	0	8	3	2	1	0	0	0	1	0	1	1	2	0	1	176	0	1	0	1	0	15	8	0	1	3	0	0	0
OTU_34	Bacteria	Bacteroidetes	Bacteroidia	Bacteroidales	[Paraprevotellaceae]	[Prevotella]	?	4107	5186	901	211	3925	2425	197	794	2060	6022	1169	4404	254	1252	705	309	5871	3176	4	2617	7	1352	1553	367	1332	2222	845	356	683	369
OTU_340	Bacteria	Bacteroidetes	Bacteroidia	Bacteroidales	S24-7	?	?	0	1	3	0	0	0	2	9	6	18	2	33	2	0	9	0	7	18	2	5	3	4	16	3	30	3	10	10	14	14
OTU_341	Bacteria	Bacteroidetes	Bacteroidia	Bacteroidales	S24-7	?	?	19	3	15	3	2	9	0	5	22	20	4	14	2	2	6	5	10	22	1	4	0	3	7	0	7	10	7	8	2	11
OTU_343	Bacteria	Firmicutes	Clostridia	Clostridiales	Ruminococcaceae	Ruminococcus	?	4	7	24	0	4	10	15	0	8	7	0	5	1	18	23	10	16	10	0	8	0	6	0	0	9	0	8	8	16	4
OTU_344	Bacteria	Firmicutes	Clostridia	Clostridiales	Lachnospiraceae	?	?	3	3	47	14	0	11	2	17	4	7	36	12	13	4	3	5	5	3	0	3	0	0	7	4	2	3	7	1	4	0
OTU_345	Bacteria	Firmicutes	Clostridia	Clostridiales	Lachnospiraceae	?	?	0	1	93	31	2	31	4	0	0	0	4	6	1	1	5	0	0	0	3	12	3	3	4	1	0	1	2	3	4	3
OTU_346	Bacteria	Firmicutes	Clostridia	Clostridiales	?	?	?	7	5	19	14	6	12	8	3	3	27	0	2	19	0	9	38	0	6	1	4	0	0	9	5	7	0	4	2	0	8
OTU_347	Bacteria	Firmicutes	Clostridia	Clostridiales	Lachnospiraceae	?	?	20	6	96	30	17	34	1	0	2	0	1	0	2	0	0	0	0	0	0	0	0	0	0	0	0	0	2	1	1	0
OTU_348	Bacteria	Firmicutes	Clostridia	Clostridiales	?	?	?	54	42	30	18	39	27	0	0	0	0	0	0	0	0	0	0	0	0	0	0	0	0	0	0	0	0	0	0	0	0
OTU_349	Bacteria	Tenericutes	Mollicutes	RF39	?	?	?	5	0	2	0	5	2	6	13	15	2	0	5	24	2	32	21	25	48	0	0	0	3	0	0	0	0	0	0	0	0
OTU_35	Bacteria	Firmicutes	Bacilli	Lactobacillales	Lactobacillaceae	Lactobacillus	reuteri	430	260	300	56	988	99	197	131	876	232	29	677	158	3055	1707	746	405	996	1288	7046	602	7266	2536	4032	2940	5912	2167	2534	1989	3974
OTU_350	Bacteria	Bacteroidetes	Bacteroidia	Bacteroidales	S24-7	?	?	36	22	69	22	33	25	0	0	0	0	0	0	0	0	0	0	0	0	1	0	0	0	0	0	0	0	0	0	0	0
OTU_351	Bacteria	Firmicutes	Clostridia	Clostridiales	Lachnospiraceae	Harryflintia	?	0	1	0	0	0	0	9	29	20	43	46	19	3	0	4	11	0	20	0	0	0	0	0	0	0	1	0	0	0	0
OTU_352	Bacteria	Firmicutes	Clostridia	Clostridiales	Lachnospiraceae	?	?	0	3	38	8	0	30	10	9	9	3	4	9	0	2	16	5	17	0	0	0	0	1	1	0	8	1	3	2	4	21
OTU_353	Bacteria	Firmicutes	Clostridia	Clostridiales	Lachnospiraceae	?	?	0	2	19	13	0	3	3	6	11	16	13	2	16	8	12	29	8	2	0	2	1	0	11	11	3	0	4	4	4	1
OTU_354	Bacteria	Firmicutes	Clostridia	Clostridiales	Lachnospiraceae	?	?	10	9	8	0	9	4	16	6	0	2	22	0	3	13	10	18	1	0	0	11	0	0	0	0	5	8	13	17	2	13
OTU_355	Bacteria	Firmicutes	Clostridia	Clostridiales	Lachnospiraceae	?	?	8	12	92	22	6	25	0	0	0	0	14	0	8	3	0	0	0	0	1	0	6	0	0	0	0	0	0	0	2	0
OTU_356	Bacteria	Firmicutes	Clostridia	Clostridiales	Lachnospiraceae	?	?	0	0	124	30	0	45	0	0	0	0	0	0	0	0	0	0	0	0	0	0	0	0	0	0	0	0	0	0	0	0
OTU_357	Bacteria	Firmicutes	Clostridia	Clostridiales	?	?	?	0	0	6	0	0	6	1	0	5	2	0	0	2	6	1	7	0	2	0	8	0	21	22	50	6	0	10	15	8	21
OTU_358	Bacteria	Bacteroidetes	Bacteroidia	Bacteroidales	S24-7	?	?	0	1	4	0	0	4	0	7	11	6	2	12	6	6	6	3	9	2	2	5	5	8	6	2	27	28	6	2	14	11
OTU_359	Bacteria	Firmicutes	Clostridia	Clostridiales	Ruminococcaceae	Oscillospira	?	7	0	7	2	5	8	13	2	9	3	8	2	9	6	22	23	9	17	1	2	0	0	0	0	5	0	13	10	6	6
OTU_36	Bacteria	Proteobacteria	Deltaproteobacteria	Desulfovibrionales	Desulfovibrionaceae	Desulfovibrio	?	19	9	83	27	5	36	4673	2059	1040	3959	5539	1452	8700	1497	1875	4575	2407	919	295	1289	292	810	3191	1628	1258	1726	695	590	1222	387
OTU_360	Bacteria	Firmicutes	Clostridia	Clostridiales	Ruminococcaceae	?	?	6	9	4	0	2	2	3	5	14	1	3	1	11	9	38	17	11	10	1	2	3	0	2	9	3	0	0	2	15	10
OTU_361	Bacteria	Firmicutes	Clostridia	Clostridiales	Lachnospiraceae	?	?	0	0	0	0	0	0	11	0	23	14	5	3	8	0	4	3	14	14	0	0	0	0	0	0	7	3	46	20	14	3
OTU_362	Bacteria	Tenericutes	Mollicutes	RF39	?	?	?	23	25	64	7	18	54	0	0	0	0	0	0	0	0	0	0	0	0	0	0	0	0	0	0	0	0	0	0	0	0
OTU_363	Bacteria	Firmicutes	Clostridia	Clostridiales	?	?	?	59	40	25	19	35	10	0	0	0	0	0	0	0	0	0	0	0	0	0	0	0	0	0	0	0	0	0	0	0	0
OTU_364	Bacteria	Firmicutes	Clostridia	Clostridiales	Ruminococcaceae	Oscillospira	?	0	0	22	7	0	10	37	2	0	0	5	12	1	0	8	17	51	3	0	1	0	0	0	2	2	0	0	1	1	0
OTU_365	Bacteria	Bacteroidetes	Bacteroidia	Bacteroidales	Rikenellaceae	?	?	0	0	0	0	0	0	0	3	5	9	5	4	9	16	8	2	16	10	11	5	5	10	3	2	19	11	6	1	5	17
OTU_366	Bacteria	Firmicutes	Clostridia	Clostridiales	Ruminococcaceae	Ruminococcus	?	2	0	2	0	0	4	18	6	25	12	6	10	1	0	0	1	0	23	5	27	1	18	7	10	0	0	1	0	1	0
OTU_367	Bacteria	Bacteroidetes	Bacteroidia	Bacteroidales	S24-7	?	?	11	10	39	15	14	2	0	6	4	0	0	1	0	3	3	1	4	8	4	1	5	0	12	3	8	5	2	5	3	7
OTU_368	Bacteria	Firmicutes	Clostridia	Clostridiales	Lachnospiraceae	?	?	1	2	9	3	1	3	18	1	2	7	1	3	32	9	6	19	15	3	3	2	1	6	6	0	4	0	4	7	7	0
OTU_369	Bacteria	Firmicutes	Clostridia	Clostridiales	Lachnospiraceae	[Ruminococcus]	gnavus	0	1	1	1	0	0	3	0	2	1	0	0	0	0	1	4	0	1	5	6	2	9	36	75	0	3	15	3	1	4
OTU_37	Bacteria	Bacteroidetes	Bacteroidia	Bacteroidales	S24-7	?	?	6425	6062	11208	3539	5735	3942	80	488	495	574	178	799	217	152	372	96	716	511	1792	1830	1282	416	809	485	785	324	280	349	497	1430
OTU_370	Bacteria	Firmicutes	Clostridia	Clostridiales	Ruminococcaceae	Ruminococcus	?	5	2	4	1	1	2	3	11	21	12	3	2	0	5	22	10	5	4	0	17	0	7	5	5	0	0	18	0	3	6
OTU_371	Bacteria	Bacteroidetes	Bacteroidia	Bacteroidales	S24-7	?	?	15	30	62	17	22	5	0	2	0	0	0	0	1	0	0	0	0	0	5	5	2	0	1	1	3	1	1	0	1	0
OTU_372	Bacteria	Bacteroidetes	Bacteroidia	Bacteroidales	Bacteroidaceae	Bacteroides	uniformis	6	5	11	1	5	3	1	0	4	8	0	2	0	5	0	0	21	4	5	18	2	37	0	0	0	0	11	11	0	12
OTU_373	Bacteria	Tenericutes	Mollicutes	RF39	?	?	?	0	0	4	0	0	0	2	3	18	10	5	2	1	7	10	6	18	21	4	6	1	1	0	3	0	4	8	28	1	8
OTU_374	Bacteria	Firmicutes	Clostridia	Clostridiales	Ruminococcaceae	Anaerotruncus	?	0	0	3	0	0	0	6	7	21	25	14	6	1	13	14	10	4	5	5	4	2	9	6	0	4	1	4	0	3	4
OTU_375	Bacteria	Bacteroidetes	Bacteroidia	Bacteroidales	?	?	?	2	2	5	2	2	0	1	0	4	10	1	10	7	12	15	2	11	11	0	3	0	5	6	2	4	4	9	14	18	9
OTU_376	Bacteria	Firmicutes	Clostridia	Clostridiales	?	?	?	0	0	0	0	0	0	26	10	11	19	21	5	3	12	10	8	0	19	0	0	0	0	0	0	2	0	8	15	1	0
OTU_377	Bacteria	Firmicutes	Bacilli	Lactobacillales	Streptococcaceae	Lactococcus	garvieae	19	14	57	27	26	15	0	0	2	0	0	0	3	0	1	1	2	2	0	0	0	0	0	0	0	0	0	0	0	0
OTU_378	Bacteria	Firmicutes	Clostridia	Clostridiales	?	?	?	1	3	22	19	0	9	1	2	0	1	3	2	3	0	0	2	6	1	15	9	2	11	10	2	12	0	11	4	3	11
OTU_379	Bacteria	Firmicutes	Clostridia	Clostridiales	?	?	?	0	0	0	0	0	0	10	2	11	9	5	3	6	0	3	12	8	11	0	0	0	0	0	0	2	4	40	16	14	6
OTU_38	Bacteria	Bacteroidetes	Bacteroidia	Bacteroidales	Bacteroidaceae	Bacteroides	acidifaciens	208	172	355	99	192	399	252	388	2263	1026	551	1918	1530	346	1063	500	1410	1844	997	2264	556	4167	2849	1139	10245	1764	1364	1752	4986	1303
OTU_380	Bacteria	Firmicutes	Clostridia	Clostridiales	Ruminococcaceae	?	?	0	0	4	0	0	0	17	0	5	4	1	5	70	1	4	1	7	0	0	2	0	0	1	0	0	0	8	22	4	4
OTU_381	Bacteria	Firmicutes	Clostridia	Clostridiales	Peptococcaceae	?	?	0	0	0	0	0	0	0	0	0	0	0	0	39	30	27	17	22	0	0	0	0	0	0	0	10	0	0	0	13	1
OTU_382	Bacteria	Firmicutes	Clostridia	Clostridiales	Ruminococcaceae	Ruminococcus	?	2	0	1	1	0	1	6	0	6	2	9	6	19	9	10	8	7	5	5	11	0	7	11	3	7	0	3	8	5	5
OTU_383	Bacteria	Firmicutes	Clostridia	Clostridiales	Ruminococcaceae	Oscillospira	?	0	0	6	1	2	1	18	6	8	8	14	6	15	1	12	17	7	4	1	5	0	6	2	8	0	0	3	2	3	1
OTU_384	Bacteria	Firmicutes	Clostridia	Clostridiales	?	?	?	0	1	72	23	0	26	0	0	0	1	0	0	3	4	0	1	8	0	8	0	0	0	1	4	0	0	3	0	0	1
OTU_385	Bacteria	Firmicutes	Clostridia	Clostridiales	Ruminococcaceae	?	?	1	0	0	0	0	0	5	6	6	8	5	0	10	10	22	8	11	18	5	0	0	12	0	4	2	0	8	10	0	5
OTU_386	Bacteria	Firmicutes	Clostridia	Clostridiales	Ruminococcaceae	?	?	0	2	5	3	1	5	20	7	23	9	0	8	4	13	23	10	5	0	0	0	0	0	0	0	2	3	6	1	6	0
OTU_387	Bacteria	Firmicutes	Clostridia	Clostridiales	Ruminococcaceae	?	?	7	4	32	10	5	14	1	12	3	0	6	1	8	6	4	3	2	3	4	6	3	2	1	0	2	1	7	1	4	2
OTU_388	Bacteria	Bacteroidetes	Bacteroidia	Bacteroidales	Rikenellaceae	AF12	?	0	0	1	0	0	0	2	10	2	6	4	5	11	6	15	8	7	9	1	0	4	6	13	3	7	17	5	3	8	1
OTU_389	Bacteria	Firmicutes	Clostridia	Clostridiales	Ruminococcaceae	Ruminococcus	?	0	3	40	15	0	28	0	0	0	0	0	0	2	13	3	6	24	4	0	1	0	0	0	0	0	10	3	1	0	0
OTU_39	Bacteria	Firmicutes	Clostridia	Clostridiales	?	?	?	506	341	7260	2471	353	2582	731	838	528	614	1286	337	1166	845	1330	1834	1557	357	240	477	173	1333	536	354	6629	1014	1262	888	5924	2046
OTU_390	Bacteria	Bacteroidetes	Bacteroidia	Bacteroidales	S24-7	?	?	26	23	61	8	21	13	0	0	0	0	0	0	0	0	0	0	0	0	0	0	0	0	0	0	0	0	0	0	0	0
OTU_391	Bacteria	Bacteroidetes	Bacteroidia	Bacteroidales	?	?	?	19	27	31	7	13	16	0	0	1	0	0	5	4	0	2	0	0	0	0	1	1	3	1	0	5	4	0	6	6	0
OTU_392	Bacteria	Tenericutes	Mollicutes	RF39	?	?	?	0	0	1	0	0	0	3	0	1	22	5	24	0	0	0	0	1	8	0	0	0	0	0	0	15	21	6	19	19	7
OTU_393	Bacteria	Firmicutes	Clostridia	Clostridiales	?	?	?	5	6	19	2	6	8	3	2	8	1	0	6	4	0	14	15	2	3	0	0	0	0	3	7	2	16	11	8	0	0
OTU_394	Bacteria	Firmicutes	Clostridia	Clostridiales	Ruminococcaceae	?	?	4	0	47	6	4	14	4	4	0	12	1	6	3	1	0	6	0	0	0	0	2	24	1	1	0	0	0	3	1	2
OTU_395	Bacteria	Bacteroidetes	Bacteroidia	Bacteroidales	S24-7	?	?	15	13	59	11	20	28	0	0	0	0	0	0	0	0	0	0	0	0	0	0	0	0	0	0	0	0	0	0	0	0
OTU_396	Bacteria	Firmicutes	Clostridia	Clostridiales	Ruminococcaceae	?	?	0	0	8	1	0	2	11	3	15	5	11	18	6	12	7	1	2	10	1	0	0	8	1	0	3	0	3	0	10	7
OTU_397	Bacteria	Firmicutes	Clostridia	Clostridiales	Ruminococcaceae	Oscillospira	?	3	0	6	1	0	1	0	1	3	16	20	2	28	5	3	3	2	6	1	0	2	12	1	6	2	5	6	2	4	3
OTU_398	Bacteria	Firmicutes	Clostridia	Clostridiales	Lachnospiraceae	?	?	0	0	5	6	1	4	16	7	21	5	8	4	4	6	4	1	0	7	1	0	1	5	0	1	6	13	4	1	11	2
OTU_399	Bacteria	Proteobacteria	Deltaproteobacteria	Desulfovibrionales	Desulfovibrionaceae	?	?	0	0	4	5	0	0	1	18	0	0	5	1	6	3	18	18	39	20	0	3	0	0	0	0	0	0	0	0	0	2
OTU_4	Bacteria	Bacteroidetes	Bacteroidia	Bacteroidales	Rikenellaceae	?	?	4563	3731	8591	2547	3734	2812	1097	7342	8476	5407	10978	18093	10620	9694	6772	2525	14818	17888	2719	10516	577	3299	9935	4695	13760	15130	14933	17675	6894	13731
OTU_40	Bacteria	Firmicutes	Clostridia	Clostridiales	Ruminococcaceae	Ruminococcus	?	272	204	1315	506	221	609	2886	2117	2429	3618	7190	1205	6356	1183	1103	2242	980	1461	685	172	369	1163	1009	1648	1221	271	844	545	1412	512
OTU_400	Bacteria	Bacteroidetes	Bacteroidia	Bacteroidales	S24-7	?	?	35	25	44	8	17	13	0	0	0	0	0	0	0	0	0	0	0	0	0	0	0	0	0	0	0	0	0	0	0	0
OTU_401	Bacteria	Firmicutes	Clostridia	Clostridiales	Eubacteriaceae	Anaerofustis	?	7	4	11	0	3	2	0	0	10	0	2	1	0	0	2	1	1	4	5	4	0	39	8	1	2	4	10	17	2	2
OTU_402	Bacteria	Firmicutes	Clostridia	Clostridiales	Ruminococcaceae	?	?	4	9	8	2	4	0	0	4	12	13	6	3	3	0	0	6	4	20	8	10	4	1	0	2	2	6	2	5	2	2
OTU_403	Bacteria	Firmicutes	Clostridia	Clostridiales	Ruminococcaceae	?	?	18	12	53	23	14	19	0	0	0	0	0	1	0	0	0	0	0	0	0	0	0	0	0	0	0	0	0	0	0	0
OTU_404	Bacteria	Firmicutes	Clostridia	Clostridiales	Ruminococcaceae	Oscillospira	?	5	0	16	3	4	2	0	9	2	5	3	0	0	2	2	0	2	2	34	1	4	16	3	0	0	5	0	1	0	19
OTU_405	Bacteria	Firmicutes	Clostridia	Clostridiales	Ruminococcaceae	?	?	0	0	2	0	0	2	5	5	3	33	5	7	36	3	14	11	7	0	0	6	0	0	0	0	0	0	0	0	0	0
OTU_406	Bacteria	Firmicutes	Clostridia	Clostridiales	Ruminococcaceae	?	?	0	0	3	3	4	6	18	0	22	13	13	6	1	1	3	7	7	10	4	0	1	6	0	7	1	0	1	1	0	0
OTU_407	Bacteria	Bacteroidetes	Bacteroidia	Bacteroidales	S24-7	?	?	17	7	63	19	13	11	0	0	0	0	0	0	0	0	0	0	1	0	3	0	1	0	0	0	0	0	0	1	0	0
OTU_408	Bacteria	Firmicutes	Clostridia	Clostridiales	Ruminococcaceae	?	?	17	17	60	11	19	10	0	0	0	0	0	0	0	1	0	0	0	0	0	0	0	0	0	0	0	0	0	0	0	0
OTU_409	Bacteria	Firmicutes	Clostridia	Clostridiales	Ruminococcaceae	?	?	1	1	87	20	2	18	0	0	0	0	0	1	1	0	0	0	0	0	0	0	0	0	0	0	0	3	0	0	0	0
OTU_41	Bacteria	Firmicutes	Clostridia	Clostridiales	?	?	?	362	279	2634	615	294	691	2182	1635	3452	2020	1165	2690	654	459	2339	918	3158	1648	1281	1982	660	2674	413	386	2629	692	670	627	1889	3082
OTU_410	Bacteria	Actinobacteria	Coriobacteriia	Coriobacteriales	Coriobacteriaceae	Adlercreutzia	?	25	8	32	25	29	12	0	0	0	0	0	0	0	0	0	0	0	0	0	0	0	0	0	1	0	0	0	0	0	0
OTU_411	Bacteria	Firmicutes	Clostridia	Clostridiales	Ruminococcaceae	?	?	9	2	14	6	1	16	4	1	0	2	3	0	1	27	10	9	19	0	2	0	0	1	0	2	0	0	0	0	0	0
OTU_412	Bacteria	Bacteroidetes	Bacteroidia	Bacteroidales	S24-7	?	?	14	7	29	5	8	12	0	0	2	1	4	1	3	0	3	3	6	1	0	4	1	0	0	2	7	3	4	1	2	5
OTU_413	Bacteria	Bacteroidetes	Bacteroidia	Bacteroidales	?	?	?	0	0	1	0	1	0	1	1	7	2	0	11	9	10	9	2	9	4	1	2	3	2	5	1	7	11	3	6	13	7
OTU_414	Bacteria	Firmicutes	Clostridia	Clostridiales	Peptococcaceae	?	?	0	0	18	1	0	4	35	38	0	0	3	10	0	9	0	0	0	0	0	0	0	0	0	0	0	6	0	0	0	3
OTU_416	Bacteria	Firmicutes	Clostridia	Clostridiales	?	?	?	1	3	57	8	12	16	0	0	1	0	1	0	6	1	0	7	0	0	0	1	0	2	0	0	0	0	2	4	3	0
OTU_417	Bacteria	Firmicutes	Erysipelotrichi	Erysipelotrichales	Erysipelotrichaceae	Allobaculum	?	0	0	1	0	0	2	0	0	12	1	1	3	5	16	3	2	0	0	2	11	3	19	15	17	3	3	2	1	1	0
OTU_418	Bacteria	Firmicutes	Clostridia	Clostridiales	Ruminococcaceae	?	?	0	0	8	5	1	3	4	7	21	8	4	1	6	1	11	14	3	4	3	4	1	2	0	0	0	0	6	0	6	0
OTU_419	Bacteria	Bacteroidetes	Bacteroidia	Bacteroidales	Rikenellaceae	?	?	8	5	19	9	14	13	1	4	0	0	1	0	2	1	20	14	0	1	3	0	1	0	0	0	0	0	5	0	2	0
OTU_42	Bacteria	Firmicutes	Clostridia	Clostridiales	Ruminococcaceae	Oscillospira	?	284	212	1326	404	175	451	2071	1499	2156	2509	1743	1451	2082	1572	1801	2563	2329	1077	966	679	508	1664	3286	1730	833	1075	1389	897	1034	721
OTU_420	Bacteria	Firmicutes	Clostridia	Clostridiales	?	?	?	22	9	31	18	16	20	0	0	0	0	1	0	1	0	0	0	0	0	0	0	0	0	0	0	0	0	0	0	1	1
OTU_421	Bacteria	Firmicutes	Clostridia	Clostridiales	Ruminococcaceae	Oscillospira	?	7	2	12	4	7	4	4	2	0	3	0	1	2	3	10	6	21	1	3	0	4	0	3	1	4	0	0	0	10	6
OTU_422	Bacteria	Bacteroidetes	Bacteroidia	Bacteroidales	?	?	?	0	1	0	0	0	1	0	6	15	4	2	8	1	8	8	2	9	2	3	6	0	3	5	0	4	0	6	11	8	6
OTU_423	Bacteria	Firmicutes	Clostridia	Clostridiales	?	?	?	0	5	56	18	0	40	0	0	0	0	0	0	0	0	0	0	0	0	0	0	0	0	0	0	0	0	0	0	0	0
OTU_424	Bacteria	Firmicutes	Clostridia	?	?	?	?	0	3	15	0	0	1	0	8	0	0	0	0	0	2	2	4	0	0	11	0	7	22	0	0	6	0	3	0	10	24
OTU_425	Bacteria	Firmicutes	Clostridia	Clostridiales	Ruminococcaceae	?	?	0	3	3	0	3	4	5	4	4	12	14	5	5	1	1	5	1	6	4	11	0	9	0	0	0	3	0	0	9	5
OTU_426	Bacteria	Firmicutes	Clostridia	Clostridiales	?	?	?	1	0	28	12	1	23	4	4	4	3	4	1	2	0	3	2	0	0	1	1	0	0	9	2	0	2	3	4	0	3
OTU_427	Bacteria	Firmicutes	Clostridia	Clostridiales	?	?	?	36	32	0	0	45	0	0	0	0	0	0	0	0	0	0	0	0	0	0	0	0	0	0	0	0	0	0	0	0	0
OTU_428	Bacteria	Firmicutes	Clostridia	Clostridiales	Ruminococcaceae	?	?	5	4	38	39	5	15	0	0	0	0	0	0	0	0	0	0	0	0	0	1	1	0	0	0	0	0	0	0	2	2
OTU_429	Bacteria	Bacteroidetes	Bacteroidia	Bacteroidales	Rikenellaceae	?	?	8	10	40	7	18	14	0	2	0	2	4	4	1	1	0	0	1	0	0	0	0	0	0	0	0	0	0	0	0	0
OTU_43	Bacteria	Bacteroidetes	Bacteroidia	Bacteroidales	S24-7	?	?	3402	2709	11122	2887	2736	3208	10	3	6	2	2	25	900	3731	1891	774	3662	12	96	38	61	154	14	19	483	26	33	88	431	143
OTU_430	Bacteria	Firmicutes	Clostridia	Clostridiales	Ruminococcaceae	Ruminococcus	?	0	0	8	4	0	0	3	4	3	3	0	8	16	6	5	2	1	10	1	0	1	4	9	6	0	0	8	2	6	1
OTU_431	Bacteria	Firmicutes	Clostridia	Clostridiales	?	?	?	2	3	10	4	2	5	18	0	6	0	1	3	10	2	0	5	1	6	2	8	1	5	0	2	1	1	8	1	0	3
OTU_432	Bacteria	Firmicutes	Clostridia	Clostridiales	?	?	?	8	5	52	26	3	14	0	2	0	0	0	0	0	0	0	0	0	0	0	0	0	0	0	0	0	0	0	0	0	0
OTU_433	Bacteria	Firmicutes	Clostridia	Clostridiales	Ruminococcaceae	?	?	0	0	1	0	0	0	10	3	17	2	17	5	13	1	1	3	1	0	2	1	0	0	3	7	0	0	6	11	0	6
OTU_434	Bacteria	Firmicutes	Clostridia	Clostridiales	Ruminococcaceae	?	?	0	0	0	0	0	0	2	0	20	43	0	14	8	18	0	0	5	0	0	0	0	0	0	0	0	0	0	0	0	0
OTU_435	Bacteria	Firmicutes	Clostridia	Clostridiales	Christensenellaceae	?	?	0	1	0	0	0	0	3	0	6	12	12	8	0	0	7	9	1	4	6	0	7	2	3	9	0	1	12	3	1	2
OTU_436	Bacteria	Firmicutes	Clostridia	Clostridiales	?	?	?	2	5	51	4	1	8	5	0	0	2	2	1	14	2	0	0	4	0	0	3	1	3	0	0	0	0	0	1	0	0
OTU_437	Bacteria	Firmicutes	Clostridia	Clostridiales	?	?	?	0	0	0	1	0	5	8	2	6	0	0	0	7	0	3	5	26	0	0	13	0	1	0	4	7	0	3	0	14	4
OTU_438	Bacteria	Firmicutes	Clostridia	Clostridiales	Ruminococcaceae	Oscillospira	?	0	0	6	0	0	0	9	1	1	5	0	2	3	3	15	14	10	15	1	4	1	4	1	0	4	2	4	0	0	3
OTU_439	Bacteria	Firmicutes	Clostridia	Clostridiales	Lachnospiraceae	?	?	0	0	2	0	0	1	9	1	10	8	10	0	19	1	1	8	1	0	1	6	0	0	7	3	1	0	5	5	0	5
OTU_44	Bacteria	Bacteroidetes	Bacteroidia	Bacteroidales	?	?	?	5564	4734	13266	4291	4412	5780	2	0	8	4	7	4	5	3	1	0	0	3	2	4	1	2	0	0	1	0	6	2	4	4
OTU_440	Bacteria	Firmicutes	Clostridia	Clostridiales	Peptostreptococcaceae	?	?	0	0	6	11	2	2	6	6	0	5	0	1	5	2	13	7	2	0	2	0	5	1	13	7	0	2	1	1	3	1
OTU_441	Bacteria	Firmicutes	Clostridia	Clostridiales	Lachnospiraceae	?	?	1	0	1	0	0	0	3	0	25	3	8	1	6	7	10	14	3	8	0	0	0	0	0	3	0	0	1	7	0	3
OTU_442	Bacteria	Firmicutes	Clostridia	Clostridiales	?	?	?	15	7	30	7	14	30	0	0	0	0	0	0	0	0	0	0	0	0	0	0	0	0	0	0	0	0	0	0	0	0
OTU_443	Bacteria	Firmicutes	Clostridia	Clostridiales	?	?	?	0	0	9	3	0	0	0	2	17	4	4	0	4	0	6	2	2	5	0	1	0	0	10	10	8	5	6	1	0	3
OTU_444	Bacteria	Firmicutes	Clostridia	Clostridiales	Ruminococcaceae	?	?	0	0	7	2	0	1	0	0	0	0	0	0	0	0	0	1	0	0	11	13	7	60	0	0	0	0	0	0	0	0
OTU_445	Bacteria	Bacteroidetes	Bacteroidia	Bacteroidales	S24-7	?	?	1	0	8	0	3	0	0	0	1	3	2	0	4	3	5	1	12	12	0	2	1	0	2	2	9	3	6	8	7	5
OTU_446	Bacteria	Firmicutes	Clostridia	Clostridiales	?	?	?	11	4	26	17	4	19	0	0	0	0	0	0	0	0	0	0	0	0	0	10	1	3	3	1	0	0	0	0	0	0
OTU_447	Bacteria	Firmicutes	Clostridia	Clostridiales	?	?	?	2	1	43	19	1	24	0	0	0	0	0	0	0	0	2	0	0	0	0	1	1	0	1	3	0	0	0	0	0	0
OTU_448	Bacteria	Firmicutes	Clostridia	Clostridiales	Ruminococcaceae	?	?	0	0	10	0	0	0	3	1	6	1	3	4	0	0	1	0	8	1	1	21	1	4	0	0	5	0	0	1	2	25
OTU_449	Bacteria	Firmicutes	Clostridia	Clostridiales	Lachnospiraceae	?	?	0	0	0	0	0	0	0	0	0	0	0	0	10	9	13	22	6	23	3	5	1	0	0	0	0	0	1	4	0	0
OTU_45	Bacteria	Firmicutes	Clostridia	Clostridiales	Ruminococcaceae	Oscillospira	?	134	71	264	58	96	76	648	363	7219	2361	6449	963	1381	450	4497	4407	1284	384	228	782	82	278	93	75	317	309	357	248	351	1325
OTU_452	Bacteria	Actinobacteria	Coriobacteriia	Coriobacteriales	Atopobiaceae	Obsenella	?	3	4	16	7	16	1	1	4	20	0	0	16	0	1	0	0	0	0	0	0	0	0	6	0	0	0	0	0	0	0
OTU_453	Bacteria	Bacteroidetes	Bacteroidia	Bacteroidales	?	?	?	1	4	14	2	7	2	0	0	1	0	0	3	0	5	7	0	0	9	0	0	2	0	3	1	21	4	1	0	5	2
OTU_454	Bacteria	Firmicutes	Clostridia	Clostridiales	Clostridiaceae	?	?	3	0	10	0	3	1	0	4	1	1	0	0	0	1	4	0	22	7	15	2	5	6	0	0	0	3	0	1	0	5
OTU_455	Bacteria	Firmicutes	Clostridia	Clostridiales	Ruminococcaceae	?	?	0	0	1	11	0	8	6	0	0	0	0	11	2	13	3	0	0	0	0	13	0	9	1	0	0	0	0	10	0	6
OTU_456	Bacteria	Firmicutes	Clostridia	Clostridiales	Ruminococcaceae	?	?	2	0	48	12	0	12	0	0	0	0	1	0	0	0	0	0	0	0	2	0	0	0	2	14	0	0	0	1	0	0
OTU_457	Bacteria	Firmicutes	Clostridia	Clostridiales	Ruminococcaceae	Oscillospira	?	0	1	0	0	2	1	4	5	3	5	13	1	6	7	1	3	3	2	4	0	1	13	1	0	0	6	5	0	4	2
OTU_458	Bacteria	Firmicutes	Clostridia	Clostridiales	Ruminococcaceae	?	?	0	0	2	0	0	0	6	3	4	0	5	2	29	1	4	28	4	3	1	0	0	0	1	0	0	0	0	0	0	0
OTU_459	Bacteria	Bacteroidetes	Bacteroidia	Bacteroidales	S24-7	?	?	8	8	15	3	7	6	0	0	2	0	2	1	1	1	2	0	0	3	3	0	1	2	4	1	4	9	0	2	3	5
OTU_46	Bacteria	Bacteroidetes	Bacteroidia	Bacteroidales	S24-7	?	?	6602	5436	6722	1790	5829	3337	2	0	2	2	7	2	97	3053	201	131	73	7	64	0	16	5	0	0	99	4	5	1	43	218
OTU_460	Bacteria	Firmicutes	Clostridia	Clostridiales	Peptococcaceae	?	?	0	0	2	0	0	0	7	2	5	2	11	2	21	2	9	4	2	6	0	0	0	2	3	1	0	0	6	3	0	3
OTU_461	Bacteria	Firmicutes	Clostridia	Clostridiales	Lachnospiraceae	Roseburia	?	0	0	7	0	0	3	4	5	0	9	8	0	25	0	2	15	3	0	0	0	0	0	3	5	0	0	0	3	0	0
OTU_462	Bacteria	Tenericutes	Mollicutes	RF39	?	?	?	0	0	0	0	0	0	7	0	0	11	0	10	0	0	31	17	16	0	0	0	0	0	0	0	0	0	0	0	0	0
OTU_463	Bacteria	Firmicutes	Clostridia	Clostridiales	?	?	?	1	0	26	11	3	2	7	0	0	0	0	4	0	0	6	6	0	0	1	0	1	18	0	0	3	0	0	1	0	0
OTU_464	Bacteria	Firmicutes	Bacilli	Lactobacillales	Lactobacillaceae	Lactobacillus	?	0	0	0	0	0	0	0	0	1	1	0	0	0	15	17	1	3	0	0	1	0	16	9	6	3	2	1	2	1	10
OTU_465	Bacteria	Tenericutes	Mollicutes	RF39	?	?	?	0	0	0	0	0	0	0	0	0	0	0	0	0	0	0	0	0	0	0	0	0	0	0	0	33	0	2	0	22	32
OTU_466	Bacteria	Bacteroidetes	Bacteroidia	Bacteroidales	S24-7	?	?	10	6	15	8	20	4	0	0	0	6	0	4	0	0	0	0	2	1	1	2	3	0	0	0	0	0	4	0	1	2
OTU_468	Bacteria	Firmicutes	Clostridia	Clostridiales	Lachnospiraceae	[Ruminococcus]	?	0	3	12	4	0	6	3	3	1	1	1	1	10	0	5	7	0	1	3	2	0	2	1	6	4	1	3	5	2	1
OTU_469	Bacteria	Bacteroidetes	Bacteroidia	Bacteroidales	S24-7	?	?	0	0	0	0	0	6	1	4	4	9	0	11	0	0	5	1	0	7	10	4	0	0	2	0	2	5	1	7	6	3
OTU_47	Bacteria	Bacteroidetes	Bacteroidia	Bacteroidales	S24-7	?	?	3903	3610	6171	1585	3876	1437	94	160	149	256	27	247	364	392	572	240	547	623	90	1427	67	86	1222	576	989	287	295	282	677	1054
OTU_470	Bacteria	Tenericutes	Mollicutes	RF39	?	?	?	0	0	41	21	0	26	0	0	0	0	0	0	0	0	0	0	0	0	0	0	0	0	0	0	0	0	0	0	0	0
OTU_471	Bacteria	Firmicutes	Clostridia	Clostridiales	Lachnospiraceae	?	?	0	0	0	0	0	0	16	4	22	6	4	2	0	3	9	2	9	0	0	0	0	0	1	0	1	0	5	1	1	2
OTU_472	Bacteria	Actinobacteria	Coriobacteriia	Coriobacteriales	Coriobacteriaceae	?	?	1	4	3	10	6	5	0	0	6	0	0	0	0	0	1	0	0	9	5	1	1	13	3	6	2	4	0	0	5	2
OTU_473	Bacteria	Firmicutes	Clostridia	Clostridiales	Peptococcaceae	rc4-4	?	3	0	5	0	0	2	0	5	3	4	9	0	0	2	2	18	3	1	7	0	0	9	1	7	1	0	2	0	1	2
OTU_474	Bacteria	Bacteroidetes	Bacteroidia	Bacteroidales	S24-7	?	?	14	6	29	12	10	16	0	0	0	0	0	0	0	0	0	0	0	0	0	0	0	0	0	0	0	0	0	0	0	0
OTU_475	Bacteria	Firmicutes	Clostridia	Clostridiales	?	?	?	18	5	27	8	20	9	0	0	0	0	0	0	0	0	0	0	0	0	0	0	0	0	0	0	0	0	0	0	0	0
OTU_476	Bacteria	Firmicutes	Clostridia	Clostridiales	Lachnospiraceae	Coprococcus	?	0	1	5	3	4	0	4	0	0	1	14	4	8	0	3	1	1	0	6	4	11	0	1	1	0	2	3	4	5	0
OTU_478	Bacteria	Firmicutes	Clostridia	Clostridiales	Clostridiaceae	Candidatus Arthromitus	?	3	24	0	0	2	6	0	32	3	2	6	0	0	0	0	0	0	8	0	0	0	0	0	0	0	0	0	0	0	0
OTU_479	Bacteria	Firmicutes	Erysipelotrichi	Erysipelotrichales	Erysipelotrichaceae	?	?	14	11	0	0	22	0	0	0	0	0	0	0	0	0	0	0	0	0	3	28	0	0	0	0	4	1	1	1	0	0
OTU_48	Bacteria	Bacteroidetes	Bacteroidia	Bacteroidales	Rikenellaceae	?	?	995	989	1343	464	922	481	253	1392	555	2003	526	2469	684	1363	416	147	1899	1300	561	1128	314	288	1224	349	2670	1198	761	873	968	1061
OTU_480	Bacteria	Bacteroidetes	Bacteroidia	Bacteroidales	S24-7	?	?	5	0	4	0	9	0	0	2	6	0	0	0	5	0	0	7	11	0	6	0	7	0	1	4	5	0	2	0	10	0
OTU_481	Bacteria	Bacteroidetes	Bacteroidia	Bacteroidales	S24-7	?	?	0	7	3	0	0	1	7	2	0	1	16	0	2	0	12	0	0	3	9	0	0	0	17	0	0	2	2	0	0	0
OTU_482	Bacteria	Bacteroidetes	Bacteroidia	Bacteroidales	S24-7	?	?	10	4	27	7	16	5	0	0	0	0	0	0	0	0	0	0	0	0	2	3	0	0	3	0	0	1	1	0	2	0
OTU_483	Bacteria	Firmicutes	Clostridia	Clostridiales	?	?	?	1	0	0	0	0	0	0	0	0	0	0	3	0	4	0	0	0	6	0	0	0	0	0	0	0	0	0	0	0	66
OTU_485	Bacteria	Firmicutes	Clostridia	Clostridiales	Ruminococcaceae	?	?	0	0	0	1	0	0	0	61	9	0	2	1	0	0	0	0	0	0	0	0	0	0	0	0	0	0	0	0	4	0
OTU_486	Bacteria	Firmicutes	Clostridia	Clostridiales	?	?	?	1	0	11	9	0	5	7	0	1	3	0	0	4	0	2	12	0	0	0	3	1	0	0	7	1	0	2	0	2	7
OTU_487	Bacteria	Firmicutes	Clostridia	Clostridiales	?	?	?	0	0	6	0	0	1	9	1	5	8	2	0	8	0	5	11	1	3	2	0	0	2	1	0	0	0	9	1	0	3
OTU_488	Bacteria	Bacteroidetes	Bacteroidia	Bacteroidales	S24-7	?	?	14	6	13	7	5	1	0	0	0	0	0	0	0	2	0	0	0	0	8	3	4	6	6	1	0	0	0	0	0	1
OTU_489	Bacteria	Firmicutes	Clostridia	Clostridiales	Ruminococcaceae	Oscillospira	?	0	0	0	0	0	0	0	0	0	0	0	0	6	0	48	16	7	0	0	0	0	0	0	0	0	0	0	0	0	0
OTU_49	Bacteria	Bacteroidetes	Bacteroidia	Bacteroidales	S24-7	?	?	5784	4947	8437	1818	4759	2437	1	2	2	6	10	3	5	6	1	3	3	5	19	0	13	0	0	1	1	1	7	1	1	1
OTU_490	Bacteria	Firmicutes	Clostridia	Clostridiales	?	?	?	5	3	35	13	4	12	0	0	0	0	0	0	0	0	0	0	2	0	0	0	0	0	0	1	0	1	0	0	0	0
OTU_491	Bacteria	Firmicutes	Clostridia	Clostridiales	Ruminococcaceae	Oscillospira	?	0	0	2	0	0	0	0	0	13	3	0	0	5	1	8	7	9	3	0	0	0	1	4	1	0	3	0	1	1	13
OTU_492	Bacteria	Firmicutes	Clostridia	Clostridiales	Ruminococcaceae	Oscillospira	?	1	0	5	0	0	1	6	1	0	1	4	1	4	1	12	1	2	0	5	5	0	3	1	0	8	0	3	0	4	5
OTU_493	Bacteria	Firmicutes	Clostridia	Clostridiales	Ruminococcaceae	?	?	0	0	0	0	0	0	10	0	12	1	0	0	12	6	11	7	1	11	0	0	1	2	0	0	0	0	0	0	0	0
OTU_494	Bacteria	Firmicutes	Clostridia	Clostridiales	Ruminococcaceae	Oscillospira	?	0	1	36	13	0	17	3	1	0	0	0	0	0	0	0	1	0	0	0	0	0	0	0	0	0	0	0	1	0	0
OTU_495	Bacteria	Firmicutes	Clostridia	Clostridiales	?	?	?	0	0	11	3	0	0	1	2	6	3	2	7	1	0	9	1	0	0	3	4	0	2	3	0	4	0	2	6	0	3
OTU_496	Bacteria	Tenericutes	Mollicutes	RF39	?	?	?	0	0	0	0	0	0	0	6	6	6	0	5	0	6	0	0	0	1	2	5	3	0	0	0	0	9	2	6	0	15
OTU_497	Bacteria	Firmicutes	Clostridia	Clostridiales	?	?	?	0	2	3	0	0	0	3	4	5	6	1	1	5	7	7	3	3	0	0	0	0	0	0	0	0	0	13	6	0	3
OTU_498	Bacteria	Bacteroidetes	Bacteroidia	Bacteroidales	S24-7	?	?	0	0	0	0	2	0	0	1	6	11	0	4	2	0	0	2	0	10	0	1	0	1	4	0	1	5	4	12	1	5
OTU_499	Bacteria	Bacteroidetes	Bacteroidia	Bacteroidales	S24-7	?	?	5	1	22	2	2	5	0	4	0	0	0	1	0	9	0	0	4	4	1	1	0	0	1	0	0	1	3	0	2	3
OTU_5	Bacteria	Bacteroidetes	Bacteroidia	Bacteroidales	S24-7	?	?	18234	15869	40243	11276	16064	13405	1712	2337	5972	2685	1144	4339	3460	4403	4940	2046	5527	7923	5718	3985	2724	2645	10551	6779	11155	7838	3755	4445	10670	8699
OTU_50	Bacteria	Firmicutes	Bacilli	Lactobacillales	Lactobacillaceae	Lactobacillus	plantarum	0	2	1	3	1	8	1	0	2	6	3	2	838	2739	2109	700	652	2886	3	3	3	4	2	3	2104	5496	3389	2176	1945	2218
OTU_500	Bacteria	Tenericutes	Mollicutes	RF39	?	?	?	0	0	0	0	0	0	0	0	0	0	0	0	0	1	46	14	7	2	0	0	0	0	1	0	0	0	0	0	0	0
OTU_501	Bacteria	Firmicutes	Clostridia	Clostridiales	Lachnospiraceae	?	?	29	15	3	0	19	4	0	0	0	0	0	0	0	0	0	0	0	0	0	0	0	1	0	0	0	0	0	0	0	0
OTU_502	Bacteria	Firmicutes	Clostridia	Clostridiales	?	?	?	0	0	19	8	0	9	0	0	0	0	0	0	0	0	0	0	0	0	11	0	3	16	1	3	0	0	0	0	0	1
OTU_503	Bacteria	Firmicutes	Clostridia	Clostridiales	?	?	?	0	0	0	1	0	1	14	3	4	5	1	1	16	7	2	8	1	4	0	0	1	0	0	0	0	0	0	0	0	0
OTU_504	Bacteria	Bacteroidetes	Bacteroidia	Bacteroidales	S24-7	?	?	0	0	2	0	0	0	1	3	0	1	1	15	0	5	5	0	1	7	0	0	0	0	7	0	12	0	0	7	0	2
OTU_506	Bacteria	Firmicutes	Clostridia	Clostridiales	?	?	?	0	4	31	8	15	10	0	0	0	0	0	0	0	0	0	0	0	0	0	0	0	0	0	0	0	0	0	0	0	0
OTU_507	Bacteria	Bacteroidetes	Bacteroidia	Bacteroidales	S24-7	?	?	2	2	1	3	10	0	0	0	6	1	0	2	0	0	0	4	1	1	1	7	0	1	2	3	0	4	2	3	9	2
OTU_508	Bacteria	Bacteroidetes	Bacteroidia	Bacteroidales	S24-7	?	?	2	1	0	0	0	1	2	2	2	3	0	8	0	1	1	1	3	0	1	8	3	5	11	0	6	0	0	0	2	4
OTU_509	Bacteria	Proteobacteria	Betaproteobacteria	Burkholderiales	Alcaligenaceae	Sutterella	?	11	7	38	1	6	4	0	0	0	0	0	0	0	0	0	0	0	0	0	0	0	0	0	0	0	0	0	0	0	0
OTU_51	Bacteria	Firmicutes	Clostridia	Clostridiales	Ruminococcaceae	?	?	131	84	316	87	93	90	278	590	2364	586	405	488	805	481	1674	633	2219	1986	907	807	409	2367	858	465	1072	2332	736	666	794	1715
OTU_510	Bacteria	Bacteroidetes	Bacteroidia	Bacteroidales	S24-7	?	?	4	2	13	4	11	12	0	0	0	0	0	0	0	3	4	0	5	1	3	0	2	2	0	0	0	0	0	1	0	0
OTU_511	Bacteria	Firmicutes	Clostridia	Clostridiales	?	?	?	1	1	28	9	0	12	0	0	0	0	0	0	0	0	1	3	0	0	7	1	3	0	0	0	0	0	0	0	0	0
OTU_512	Bacteria	Bacteroidetes	Bacteroidia	Bacteroidales	Rikenellaceae	?	?	0	0	0	0	0	0	0	1	3	5	1	11	2	4	9	1	6	0	2	0	0	1	2	2	7	1	5	2	0	1
OTU_514	Bacteria	Firmicutes	Clostridia	Clostridiales	Ruminococcaceae	?	?	0	0	4	1	0	0	0	2	5	3	3	0	5	6	6	1	2	3	0	3	1	0	0	1	3	0	0	4	6	5
OTU_515	Bacteria	Bacteroidetes	Bacteroidia	Bacteroidales	?	?	?	0	0	0	0	0	1	0	0	2	0	1	8	4	8	5	0	5	9	0	0	0	2	4	1	7	1	0	1	2	3
OTU_516	Bacteria	Firmicutes	Clostridia	Clostridiales	Ruminococcaceae	?	?	15	5	19	6	9	5	0	2	0	1	0	0	0	0	0	1	0	0	0	0	0	0	0	1	0	0	0	0	0	0
OTU_517	Bacteria	Bacteroidetes	Bacteroidia	Bacteroidales	S24-7	?	?	16	5	11	4	18	9	0	0	0	0	0	0	0	0	0	0	0	0	0	0	0	0	0	0	0	0	0	0	0	0
OTU_519	Bacteria	Bacteroidetes	Bacteroidia	Bacteroidales	Rikenellaceae	?	?	0	0	0	0	0	0	0	4	3	1	5	2	1	2	3	0	2	3	0	5	1	1	3	1	7	4	11	1	0	3
OTU_52	Bacteria	Bacteroidetes	Bacteroidia	Bacteroidales	Rikenellaceae	?	?	1621	1381	2762	1037	1396	1200	198	565	208	705	1295	1072	2973	124	262	255	195	186	17	835	10	22	3013	1009	1088	177	197	364	377	1560
OTU_520	Bacteria	Bacteroidetes	Bacteroidia	Bacteroidales	S24-7	?	?	0	0	5	0	0	0	0	0	2	1	1	4	1	0	2	0	6	5	0	12	1	0	5	0	2	0	5	5	5	1
OTU_521	Bacteria	Bacteroidetes	Bacteroidia	Bacteroidales	Rikenellaceae	?	?	0	0	0	0	0	0	2	2	1	6	0	3	3	4	1	3	9	1	0	1	2	1	7	0	3	7	0	1	1	4
OTU_522	Bacteria	Firmicutes	Clostridia	Clostridiales	Ruminococcaceae	?	?	2	1	35	17	0	7	0	0	0	0	0	0	0	0	0	0	0	0	0	0	0	0	0	0	0	0	0	0	0	0
OTU_523	Bacteria	Firmicutes	Clostridia	Clostridiales	Ruminococcaceae	Ruminococcus	?	0	0	2	1	0	4	4	4	0	0	0	0	0	4	2	5	7	18	0	6	0	0	0	0	0	1	0	2	0	2
OTU_524	Bacteria	Bacteroidetes	Bacteroidia	Bacteroidales	S24-7	?	?	0	0	0	0	0	1	4	2	5	3	1	3	1	5	3	0	6	2	1	2	0	3	6	3	2	2	0	3	2	1
OTU_525	Bacteria	Bacteroidetes	Bacteroidia	Bacteroidales	S24-7	?	?	3	3	18	1	8	8	0	0	0	1	0	2	0	0	0	0	0	0	6	3	2	3	0	0	0	2	0	0	1	0
OTU_526	Bacteria	Bacteroidetes	Bacteroidia	Bacteroidales	S24-7	?	?	11	3	21	2	5	2	0	0	0	0	0	0	0	1	0	1	10	0	0	0	0	0	0	0	2	0	0	0	1	1
OTU_527	Bacteria	Proteobacteria	Alphaproteobacteria	Rhizobiales	Methylobacteriaceae	Methylobacterium	mesophilicum	0	0	0	0	0	0	0	0	0	1	1	0	10	0	4	0	4	4	2	3	1	10	5	0	0	5	3	3	0	4
OTU_528	Bacteria	Firmicutes	Clostridia	Clostridiales	?	?	?	14	5	15	15	0	11	0	0	0	0	0	0	0	0	0	0	0	0	0	0	0	0	0	0	0	0	0	0	0	0
OTU_529	Bacteria	Firmicutes	Clostridia	Clostridiales	Ruminococcaceae	Oscillospira	?	0	0	0	3	0	0	1	2	6	1	7	0	4	2	7	10	6	0	2	0	0	1	1	1	0	0	0	1	0	5
OTU_53	Bacteria	Bacteroidetes	Bacteroidia	Bacteroidales	S24-7	?	?	1483	1509	2079	732	1422	835	297	699	1351	1094	169	2203	293	412	991	334	1762	1732	144	602	127	640	658	206	592	1050	504	595	274	601
OTU_530	Bacteria	Tenericutes	Mollicutes	RF39	?	?	?	0	5	21	10	4	20	0	0	0	0	0	0	0	0	0	0	0	0	0	0	0	0	0	0	0	0	0	0	0	0
OTU_531	Bacteria	Firmicutes	Clostridia	Clostridiales	?	?	?	0	3	34	5	3	14	0	0	0	0	0	0	0	0	0	0	0	0	0	0	0	0	0	0	0	0	0	0	0	0
OTU_532	Bacteria	Bacteroidetes	Bacteroidia	Bacteroidales	S24-7	?	?	4	7	21	8	16	3	0	0	0	0	0	0	0	0	0	0	0	0	0	0	0	0	0	0	0	0	0	0	0	0
OTU_533	Bacteria	Firmicutes	Clostridia	Clostridiales	?	?	?	2	3	29	8	7	10	0	0	0	0	0	0	0	0	0	0	0	0	0	0	0	0	0	0	0	0	0	0	0	0
OTU_534	Bacteria	Firmicutes	Clostridia	Clostridiales	Lachnospiraceae	[Ruminococcus]	?	0	0	3	0	0	0	18	0	3	1	0	1	10	4	1	8	2	7	0	0	0	0	0	0	0	0	0	0	0	0
OTU_535	Bacteria	Firmicutes	Clostridia	Clostridiales	Ruminococcaceae	?	?	0	0	0	0	0	0	3	6	5	2	1	2	0	0	0	1	7	4	2	0	1	16	0	0	0	3	2	1	0	1
OTU_536	Bacteria	Actinobacteria	Coriobacteriia	Coriobacteriales	Coriobacteriaceae	Adlercreutzia	?	0	0	0	0	0	0	0	0	6	1	0	0	2	2	2	0	0	3	1	0	3	4	11	2	4	1	5	0	0	9
OTU_537	Bacteria	Firmicutes	Clostridia	Clostridiales	Ruminococcaceae	Oscillospira	?	0	0	3	2	3	0	5	1	0	0	5	2	3	0	0	3	3	1	2	0	1	2	6	3	2	7	2	0	0	0
OTU_538	Bacteria	Bacteroidetes	Bacteroidia	Bacteroidales	Bacteroidaceae	Phocaeicola	?	0	2	0	0	0	0	0	14	13	6	0	5	0	0	1	0	0	0	0	7	0	0	2	0	0	4	2	0	0	0
OTU_539	Bacteria	Bacteroidetes	Bacteroidia	Bacteroidales	S24-7	?	?	0	0	1	0	0	0	0	1	1	1	0	0	0	0	3	1	3	9	3	3	0	5	3	4	2	2	1	1	2	9
OTU_54	Bacteria	Firmicutes	Clostridia	Clostridiales	?	?	?	569	518	1178	333	492	406	407	733	753	30	401	350	118	103	1136	540	815	175	5274	519	3347	4777	27	33	327	210	183	215	317	590
OTU_540	Bacteria	Firmicutes	Clostridia	Clostridiales	Ruminococcaceae	Ruminococcus	?	0	0	1	0	0	0	0	1	0	2	6	0	0	0	1	12	0	6	1	0	0	0	5	0	4	0	5	3	3	5
OTU_541	Bacteria	Firmicutes	Clostridia	Clostridiales	Ruminococcaceae	Oscillospira	?	0	0	5	4	0	0	5	1	5	4	4	3	4	0	5	0	0	3	5	0	3	0	2	0	0	0	0	2	0	0
OTU_542	Bacteria	Bacteroidetes	Bacteroidia	Bacteroidales	[Odoribacteraceae]	Odoribacter	?	0	0	0	0	0	0	0	6	1	2	4	4	10	0	3	0	0	6	0	1	0	0	2	1	7	0	7	0	1	0
OTU_543	Bacteria	Bacteroidetes	Bacteroidia	Bacteroidales	?	?	?	2	3	0	1	5	3	0	1	8	0	0	3	0	0	0	0	0	4	6	2	0	2	4	3	1	1	2	0	0	3
OTU_544	Bacteria	Firmicutes	Clostridia	Clostridiales	Ruminococcaceae	Ruminococcus	?	1	1	17	8	2	25	0	0	0	0	0	0	0	0	0	0	0	0	0	0	0	0	0	0	0	0	0	0	0	0
OTU_545	Bacteria	Bacteroidetes	Bacteroidia	Bacteroidales	?	?	?	0	0	4	0	0	0	3	0	1	1	0	0	3	1	7	4	1	0	0	3	0	0	2	4	1	0	5	7	3	4
OTU_546	Bacteria	Bacteroidetes	Bacteroidia	Bacteroidales	S24-7	?	?	6	7	29	2	8	1	0	0	0	0	0	0	0	0	0	0	0	0	0	0	0	0	0	0	0	0	0	0	0	0
OTU_547	Bacteria	Firmicutes	Clostridia	Clostridiales	?	?	?	0	0	0	0	0	0	2	3	11	13	3	3	2	2	2	1	0	5	0	6	0	0	0	0	0	0	0	0	0	0
OTU_548	Bacteria	Firmicutes	Clostridia	Clostridiales	Ruminococcaceae	?	?	0	0	0	0	0	0	0	0	9	5	1	1	14	0	8	6	3	1	0	0	0	0	0	3	0	0	1	1	0	0
OTU_549	Bacteria	Bacteroidetes	Bacteroidia	Bacteroidales	[Odoribacteraceae]	Odoribacter	?	0	0	3	0	0	0	0	6	4	1	0	1	0	5	4	0	9	7	0	1	0	0	4	1	3	0	0	1	1	1
OTU_55	Bacteria	Firmicutes	Clostridia	Clostridiales	Lachnospiraceae	?	?	1303	616	392	132	901	164	187	266	839	653	903	276	4803	728	707	1122	3552	2401	16	21	11	82	248	666	185	100	1419	52	625	171
OTU_550	Bacteria	Bacteroidetes	Bacteroidia	Bacteroidales	S24-7	?	?	0	0	3	0	2	1	0	1	4	1	1	5	7	5	1	0	1	1	2	1	0	1	1	0	3	5	0	0	2	4
OTU_551	Bacteria	Bacteroidetes	Bacteroidia	Bacteroidales	S24-7	?	?	2	0	0	0	0	0	0	1	5	2	1	0	6	2	6	2	4	2	3	3	0	1	0	2	3	0	2	1	2	1
OTU_552	Bacteria	Actinobacteria	Coriobacteriia	Coriobacteriales	Coriobacteriaceae	?	?	0	3	0	4	1	1	0	0	3	2	3	0	0	8	4	2	0	6	0	1	0	3	0	2	0	0	1	0	3	4
OTU_553	Bacteria	Actinobacteria	Actinobacteria	Actinomycetales	Microbacteriaceae	Yonghaparkia	?	0	0	0	0	0	0	0	0	0	0	0	0	2	15	7	5	13	0	2	2	0	5	0	0	0	0	0	0	0	0
OTU_554	Bacteria	Firmicutes	Clostridia	Clostridiales	?	?	?	0	0	0	0	0	0	5	0	5	3	0	2	11	3	5	15	1	0	0	0	0	1	0	0	0	0	0	0	0	0
OTU_555	Bacteria	Firmicutes	Clostridia	Clostridiales	Ruminococcaceae	?	?	0	1	1	1	0	1	0	4	3	3	3	0	3	0	0	0	4	2	0	0	2	4	1	1	6	5	1	0	4	0
OTU_556	Bacteria	Bacteroidetes	Bacteroidia	Bacteroidales	S24-7	?	?	2	4	5	1	4	2	1	1	1	0	0	0	0	0	4	0	1	1	3	1	2	0	2	2	0	7	1	0	2	3
OTU_557	Bacteria	Bacteroidetes	Bacteroidia	Bacteroidales	S24-7	?	?	8	11	9	5	10	5	0	0	0	0	0	0	0	1	0	0	1	0	0	0	0	0	0	0	0	0	0	0	0	0
OTU_558	Bacteria	Bacteroidetes	Bacteroidia	Bacteroidales	S24-7	?	?	5	6	17	0	4	10	0	0	0	0	0	0	0	0	0	0	0	0	0	0	0	0	0	0	1	0	0	0	1	6
OTU_559	Bacteria	Bacteroidetes	Bacteroidia	Bacteroidales	S24-7	?	?	21	8	8	6	3	3	0	0	0	0	0	0	0	0	0	0	0	0	0	0	0	0	0	0	0	0	0	0	0	0
OTU_56	Bacteria	Bacteroidetes	Bacteroidia	Bacteroidales	[Odoribacteraceae]	Odoribacter	?	2338	1774	5583	1478	1744	1580	1	1	2	0	2	4	6	63	2	1	1	0	1048	580	474	866	607	347	715	106	240	212	345	1150
OTU_560	Bacteria	Firmicutes	Clostridia	Clostridiales	?	?	?	1	2	28	4	12	0	0	2	0	0	0	0	0	0	0	0	0	0	0	0	0	0	0	0	0	0	0	0	0	0
OTU_561	Bacteria	Firmicutes	Clostridia	Clostridiales	?	?	?	0	0	0	0	0	0	1	0	1	0	0	0	3	4	10	4	6	5	0	0	1	0	0	0	8	0	0	0	3	3
OTU_562	Bacteria	Firmicutes	Clostridia	Clostridiales	?	?	?	0	0	2	0	0	0	1	1	6	1	1	1	5	0	4	0	1	1	0	2	0	0	3	1	7	0	2	5	1	4
OTU_563	Bacteria	Firmicutes	Clostridia	Clostridiales	Ruminococcaceae	Oscillospira	?	0	0	1	0	0	0	0	0	7	0	0	2	6	1	0	3	1	5	5	2	0	1	2	1	0	0	1	0	7	3
OTU_564	Bacteria	Bacteroidetes	Bacteroidia	Bacteroidales	S24-7	?	?	8	11	16	3	9	1	0	0	0	0	0	0	0	0	0	0	0	0	0	0	0	0	0	0	0	0	0	0	0	0
OTU_565	Bacteria	Firmicutes	Clostridia	Clostridiales	Christensenellaceae	?	?	0	0	2	4	0	0	7	1	2	6	0	1	4	1	0	1	0	4	2	0	0	2	3	3	1	0	1	0	1	2
OTU_566	Bacteria	Firmicutes	Clostridia	Clostridiales	Ruminococcaceae	?	?	3	2	10	1	0	0	0	2	3	0	0	0	1	1	0	0	0	0	3	0	1	2	0	0	0	3	1	1	4	10
OTU_567	Bacteria	Firmicutes	Clostridia	Clostridiales	?	?	?	8	9	19	3	4	4	0	0	0	0	1	0	0	0	0	0	0	0	0	0	0	0	0	0	0	0	0	0	0	0
OTU_568	Bacteria	Firmicutes	Erysipelotrichi	Erysipelotrichales	Erysipelotrichaceae	?	?	16	17	0	0	15	0	0	0	0	0	0	0	0	0	0	0	0	0	0	0	0	0	0	0	0	0	0	0	0	0
OTU_569	Bacteria	Firmicutes	Clostridia	Clostridiales	Ruminococcaceae	Oscillospira	?	0	0	0	1	0	0	1	2	6	1	5	4	2	0	0	8	0	3	0	0	0	0	0	0	0	4	0	0	6	4
OTU_57	Bacteria	Firmicutes	Clostridia	Clostridiales	Ruminococcaceae	Ruminococcus	?	63	28	111	53	47	61	694	1632	1470	2207	2930	848	440	369	630	842	133	1588	563	620	166	681	428	579	515	166	778	1110	892	447
OTU_570	Bacteria	Actinobacteria	Coriobacteriia	Coriobacteriales	Coriobacteriaceae	Adlercreutzia	?	3	4	8	6	10	3	0	0	0	0	0	0	0	0	0	0	11	0	0	0	0	0	2	0	0	0	0	0	0	0
OTU_571	Bacteria	Firmicutes	Clostridia	Clostridiales	?	?	?	0	0	0	0	0	0	3	0	1	0	0	3	7	6	0	1	0	4	0	3	0	2	0	0	5	0	2	4	1	5
OTU_573	Bacteria	Bacteroidetes	Bacteroidia	Bacteroidales	S24-7	?	?	6	4	17	1	3	1	0	0	0	0	0	0	0	2	0	1	1	0	0	0	0	0	0	0	7	0	0	0	2	0
OTU_574	Bacteria	Firmicutes	Clostridia	Clostridiales	Ruminococcaceae	Oscillospira	?	0	0	0	0	0	0	0	0	4	0	1	0	5	0	2	12	3	0	10	1	1	6	0	0	0	0	0	0	0	0
OTU_575	Bacteria	Firmicutes	Clostridia	Clostridiales	Ruminococcaceae	Ruminococcus	?	0	0	0	0	0	0	2	7	4	5	7	2	0	0	0	3	0	4	2	0	0	3	0	0	0	1	3	2	0	0
OTU_576	Bacteria	Firmicutes	Clostridia	Clostridiales	?	?	?	0	0	6	1	0	0	0	0	2	5	2	2	5	1	1	3	1	0	0	2	0	4	1	0	0	1	8	0	0	0
OTU_578	Bacteria	Firmicutes	Clostridia	Clostridiales	?	?	?	0	0	0	0	0	0	4	7	5	6	3	2	0	0	6	8	4	0	0	0	0	0	0	0	0	0	0	0	0	0
OTU_579	Bacteria	Firmicutes	Clostridia	Clostridiales	Lachnospiraceae	[Ruminococcus]	gnavus	0	1	1	1	2	0	1	1	1	0	0	0	1	0	0	3	0	3	2	1	0	7	1	8	4	4	1	0	0	1
OTU_58	Bacteria	Firmicutes	Clostridia	Clostridiales	Ruminococcaceae	?	?	19	23	650	209	10	194	1464	1485	958	526	317	822	683	315	1486	1218	1412	2301	733	136	444	262	102	75	964	369	586	727	748	1072
OTU_580	Bacteria	Firmicutes	Clostridia	Clostridiales	Ruminococcaceae	?	?	1	2	20	7	2	9	0	0	0	0	0	0	0	0	0	0	0	0	0	0	0	0	0	2	0	0	0	0	0	0
OTU_582	Bacteria	Firmicutes	Bacilli	Bacillales	Planococcaceae	Sporosarcina	?	0	0	0	0	0	0	0	0	0	0	0	0	0	0	0	0	0	41	0	0	0	0	0	2	0	0	0	0	0	0
OTU_583	Bacteria	Firmicutes	Clostridia	Clostridiales	Christensenellaceae	?	?	0	0	4	0	0	2	0	0	9	6	7	0	4	0	1	2	0	0	0	0	2	1	1	1	0	0	0	0	0	2
OTU_585	Bacteria	Firmicutes	Clostridia	Clostridiales	?	?	?	0	0	0	0	0	0	0	6	5	5	0	3	0	5	0	3	4	11	0	0	0	0	0	0	0	0	0	0	0	0
OTU_586	Bacteria	Firmicutes	Clostridia	Clostridiales	Ruminococcaceae	Ruminococcus	?	0	0	0	0	0	0	4	0	9	0	0	0	7	6	2	7	0	6	0	1	0	0	0	0	0	0	0	0	0	0
OTU_587	Bacteria	Bacteroidetes	Bacteroidia	Bacteroidales	S24-7	?	?	1	3	15	1	3	2	0	0	0	0	0	0	0	4	3	2	5	0	0	0	0	0	0	0	0	0	0	0	3	0
OTU_588	Bacteria	Firmicutes	Clostridia	Clostridiales	Ruminococcaceae	Ruminococcus	?	0	0	0	0	0	0	0	4	6	10	7	2	0	0	0	1	0	2	0	2	0	1	0	0	1	1	0	3	1	0
OTU_589	Bacteria	Bacteroidetes	Bacteroidia	Bacteroidales	S24-7	?	?	1	10	19	0	8	3	0	0	0	0	0	0	0	0	0	0	0	0	0	0	0	0	0	0	0	0	0	0	0	0
OTU_59	Bacteria	Firmicutes	Clostridia	Clostridiales	?	?	?	48	29	812	267	20	217	176	744	1313	5639	309	1927	2193	131	936	1211	1689	271	9	1563	11	18	49	27	12	3	65	94	10	6
OTU_590	Bacteria	Bacteroidetes	Bacteroidia	Bacteroidales	S24-7	?	?	1	0	0	3	1	0	0	0	0	8	0	3	0	0	0	1	5	1	0	4	0	2	2	0	1	0	0	7	0	2
OTU_591	Bacteria	Firmicutes	Clostridia	Clostridiales	Lachnospiraceae	?	?	0	0	0	0	0	0	1	4	8	0	0	3	0	0	7	10	1	0	0	3	0	4	0	0	0	0	0	0	0	0
OTU_592	Bacteria	Bacteroidetes	Bacteroidia	Bacteroidales	S24-7	?	?	0	0	0	0	0	0	0	1	0	3	0	12	0	0	0	0	4	3	2	0	0	0	5	0	6	3	0	1	0	0
OTU_594	Bacteria	Bacteroidetes	Bacteroidia	Bacteroidales	Prevotellaceae	Prevotella	copri	0	0	0	0	0	0	0	0	0	0	0	5	0	0	0	0	2	1	0	3	1	8	1	0	0	12	1	0	5	1
OTU_595	Bacteria	Firmicutes	Clostridia	Clostridiales	Ruminococcaceae	?	?	0	0	3	3	0	5	0	1	5	0	2	1	1	4	4	1	0	0	5	0	0	1	0	0	0	0	1	0	0	3
OTU_596	Bacteria	Bacteroidetes	Bacteroidia	Bacteroidales	S24-7	?	?	14	8	7	0	10	1	0	0	0	0	0	0	0	0	0	0	0	0	0	0	0	0	0	0	0	0	0	0	0	0
OTU_598	Bacteria	Firmicutes	Clostridia	Clostridiales	Ruminococcaceae	?	?	0	0	0	0	0	0	0	2	0	7	3	7	0	0	0	0	1	6	0	0	2	2	1	0	0	0	4	0	0	4
OTU_599	Bacteria	Bacteroidetes	Bacteroidia	Bacteroidales	S24-7	?	?	0	0	0	0	0	0	2	2	0	5	1	5	3	0	0	1	2	0	0	0	1	0	0	0	4	7	0	0	0	5
OTU_6	Bacteria	Bacteroidetes	Bacteroidia	Bacteroidales	?	?	?	2572	2524	4386	1334	2369	1346	2637	2112	11637	5451	5195	8111	9281	13356	14783	5324	17981	14058	2773	4778	1037	7022	8546	6061	18889	7390	14064	16850	14110	13295
OTU_60	Bacteria	Bacteroidetes	Bacteroidia	Bacteroidales	Bacteroidaceae	Phocaeicola	?	232	180	667	229	194	198	492	1121	4038	1039	600	1917	218	494	575	199	376	451	273	861	125	847	175	83	146	360	865	1833	78	750
OTU_600	Bacteria	Proteobacteria	Betaproteobacteria	Burkholderiales	Oxalobacteraceae	?	?	0	0	0	0	0	0	0	0	0	0	0	0	0	0	0	0	4	6	0	0	0	7	2	1	2	5	3	2	3	3
OTU_601	Bacteria	Firmicutes	Clostridia	Clostridiales	Ruminococcaceae	?	?	0	1	21	8	2	4	0	0	0	0	0	0	0	0	1	0	1	0	0	0	0	0	0	0	0	0	0	0	0	0
OTU_602	Bacteria	Firmicutes	Clostridia	Clostridiales	?	?	?	0	0	31	2	0	2	0	0	0	0	0	0	0	0	1	0	1	0	1	0	0	0	0	0	0	0	0	0	0	0
OTU_604	Bacteria	Bacteroidetes	Bacteroidia	Bacteroidales	S24-7	?	?	11	0	21	2	1	3	0	0	0	0	0	0	0	0	0	0	0	0	0	0	0	0	0	0	0	0	0	0	0	0
OTU_605	Bacteria	Bacteroidetes	Bacteroidia	Bacteroidales	?	?	?	0	0	0	0	0	4	0	0	0	0	0	1	1	5	2	0	7	0	0	9	0	0	0	0	8	0	1	0	0	0
OTU_606	Bacteria	Bacteroidetes	Bacteroidia	Bacteroidales	S24-7	?	?	2	3	6	2	4	5	0	0	0	0	0	0	0	0	0	0	1	0	1	1	1	2	2	0	4	1	1	1	0	1
OTU_607	Bacteria	Bacteroidetes	Bacteroidia	Bacteroidales	[Odoribacteraceae]	Odoribacter	?	0	0	4	0	0	1	0	0	1	3	3	3	3	4	0	0	0	3	0	0	0	0	2	2	3	2	0	0	0	4
OTU_608	Bacteria	Bacteroidetes	Bacteroidia	Bacteroidales	Bacteroidaceae	Bacteroides	?	0	0	0	0	1	0	0	0	0	1	0	0	0	0	6	4	3	0	0	10	0	0	0	0	5	0	1	0	2	5
OTU_609	Bacteria	Bacteroidetes	Bacteroidia	Bacteroidales	[Odoribacteraceae]	Odoribacter	?	0	0	0	0	1	0	0	0	7	6	0	7	5	0	1	0	0	0	0	0	0	0	4	0	3	1	0	2	0	1
OTU_61	Bacteria	Firmicutes	Bacilli	Bacillales	Bacillaceae	Bacillus	coagulans	0	2	0	0	0	7	0	2	0	1	2	8	4	6	4	0	3	1	2105	1689	1200	2237	1857	1689	1441	3240	1331	785	637	1344
OTU_610	Bacteria	Bacteroidetes	Bacteroidia	Bacteroidales	S24-7	?	?	2	1	3	2	1	3	0	1	2	0	1	2	1	2	0	0	3	0	3	0	0	0	3	0	2	0	0	4	1	1
OTU_611	Bacteria	Firmicutes	Clostridia	Clostridiales	Ruminococcaceae	?	?	0	0	3	0	0	0	0	0	0	2	2	0	4	0	0	1	1	0	0	1	1	3	1	3	0	0	7	4	0	4
OTU_612	Bacteria	Firmicutes	Clostridia	Clostridiales	Ruminococcaceae	Oscillospira	?	0	0	0	0	0	0	1	4	0	0	0	0	0	4	7	0	15	2	0	0	3	0	0	0	0	0	0	1	0	0
OTU_613	Bacteria	Firmicutes	Clostridia	Clostridiales	Lachnospiraceae	Anaerostipes	?	0	0	1	3	0	32	0	0	0	0	0	0	0	0	0	1	0	0	0	0	0	0	0	0	0	0	0	0	0	0
OTU_614	Bacteria	Firmicutes	Clostridia	Clostridiales	Ruminococcaceae	Ruminococcus	?	0	0	0	0	0	0	0	1	4	8	10	0	0	1	0	3	0	3	0	0	0	0	2	5	0	0	0	0	0	0
OTU_615	Bacteria	Firmicutes	Clostridia	Clostridiales	?	?	?	0	0	0	2	0	0	0	4	5	2	0	5	3	1	0	4	0	0	0	5	0	1	2	0	0	0	0	3	0	0
OTU_616	Bacteria	Firmicutes	Clostridia	Clostridiales	?	?	?	2	6	5	0	1	3	1	0	1	2	1	0	0	0	1	0	1	2	0	4	0	0	0	2	2	0	1	0	2	0
OTU_617	Bacteria	Firmicutes	Clostridia	Clostridiales	Lachnospiraceae	?	?	0	0	0	0	0	0	0	0	0	0	0	0	0	0	0	0	0	0	3	8	1	8	0	3	0	5	7	0	0	2
OTU_618	Bacteria	Firmicutes	Clostridia	Clostridiales	Lachnospiraceae	?	?	1	1	23	6	0	4	0	0	0	0	0	0	0	0	0	0	0	0	0	0	0	0	0	0	0	0	0	1	0	0
OTU_619	Bacteria	Bacteroidetes	Bacteroidia	Bacteroidales	S24-7	?	?	0	0	1	0	0	0	0	0	0	1	1	0	1	0	1	0	10	1	0	0	0	0	2	0	6	0	3	2	6	1
OTU_62	Bacteria	Firmicutes	Clostridia	Clostridiales	Ruminococcaceae	lawsonibacter	?	284	247	3581	1444	264	1473	240	442	225	172	264	161	1110	1018	1685	2131	912	1221	456	279	193	440	179	232	14	23	291	384	42	72
OTU_620	Bacteria	Bacteroidetes	Bacteroidia	Bacteroidales	S24-7	?	?	10	5	10	2	9	0	0	0	0	0	0	0	0	0	0	0	0	0	0	0	0	0	0	0	0	0	0	0	0	0
OTU_621	Bacteria	Firmicutes	Clostridia	?	?	?	?	4	3	17	7	2	3	0	0	0	0	0	0	0	0	0	0	0	0	0	0	0	0	0	0	0	0	0	0	0	0
OTU_622	Bacteria	Bacteroidetes	Bacteroidia	Bacteroidales	S24-7	?	?	0	0	0	0	0	0	4	5	0	9	0	3	1	0	5	0	1	0	0	2	1	0	0	0	0	0	0	0	0	5
OTU_623	Bacteria	Bacteroidetes	Bacteroidia	Bacteroidales	S24-7	?	?	0	0	1	0	0	0	0	0	0	1	1	1	12	2	0	2	4	1	0	4	0	0	0	1	0	1	2	0	1	2
OTU_624	Bacteria	Firmicutes	Clostridia	Clostridiales	Peptococcaceae	?	?	0	0	14	3	0	2	0	0	0	0	0	0	0	2	0	0	4	2	6	0	0	0	0	0	0	0	0	0	0	2
OTU_625	Bacteria	Tenericutes	Mollicutes	RF39	?	?	?	15	12	1	2	5	0	0	0	0	0	0	0	0	0	0	0	0	0	0	0	0	0	0	0	0	0	0	0	0	0
OTU_626	Bacteria	Bacteroidetes	Bacteroidia	Bacteroidales	?	?	?	4	0	11	3	0	8	0	0	0	0	0	0	1	0	0	0	4	0	0	0	0	1	0	0	0	0	0	3	0	0
OTU_627	Bacteria	Firmicutes	Clostridia	Clostridiales	?	?	?	7	2	16	3	0	6	0	0	0	0	0	0	0	0	0	0	0	0	0	0	0	0	0	0	0	0	0	0	0	0
OTU_628	Bacteria	Firmicutes	Clostridia	Clostridiales	Ruminococcaceae	Oscillospira	?	0	0	16	3	0	8	0	0	0	0	0	0	0	0	0	0	5	0	0	0	0	1	0	1	0	0	0	0	0	0
OTU_629	Bacteria	Firmicutes	Clostridia	Clostridiales	Ruminococcaceae	?	?	0	0	0	0	0	0	4	0	11	0	0	1	0	3	3	4	1	5	0	1	0	0	0	0	0	0	1	0	0	0
OTU_63	Bacteria	Firmicutes	Clostridia	Clostridiales	Lachnospiraceae	[Ruminococcus]	gnavus	744	522	5261	1751	545	2160	514	210	277	410	370	180	390	363	357	520	255	107	394	198	289	401	1005	784	169	100	263	170	196	148
OTU_630	Bacteria	Tenericutes	Mollicutes	RF39	?	?	?	0	0	0	0	0	0	0	0	6	15	3	0	0	0	8	2	0	0	0	0	0	0	0	0	0	0	0	0	0	0
OTU_631	Bacteria	Firmicutes	Clostridia	Clostridiales	?	?	?	0	0	5	0	0	9	0	0	0	2	3	0	0	0	4	1	1	4	0	0	0	0	1	3	0	0	0	0	0	1
OTU_632	Bacteria	Firmicutes	Clostridia	Clostridiales	Lachnospiraceae	?	?	0	0	8	1	1	1	1	0	1	3	0	0	5	1	0	0	0	0	0	0	5	0	6	0	0	0	0	0	0	0
OTU_633	Bacteria	Firmicutes	Clostridia	Clostridiales	Ruminococcaceae	Oscillospira	?	2	1	2	2	0	8	0	1	0	0	3	0	0	0	0	4	1	0	0	5	0	0	0	0	0	1	0	2	0	1
OTU_634	Bacteria	Firmicutes	Bacilli	Lactobacillales	Lactobacillaceae	Lactobacillus	?	0	0	0	0	0	0	2	0	6	0	0	0	1	3	1	0	0	0	1	1	1	2	3	4	7	1	0	0	0	0
OTU_635	Bacteria	Firmicutes	Clostridia	Clostridiales	Ruminococcaceae	Oscillospira	?	0	0	1	0	0	0	1	0	5	0	1	0	4	1	4	1	4	0	0	0	0	0	6	0	0	0	1	0	0	4
OTU_636	Bacteria	Firmicutes	Clostridia	Clostridiales	Lachnospiraceae	?	?	1	1	9	3	0	0	1	0	1	0	0	0	2	0	4	5	0	0	2	0	0	2	0	0	0	0	2	0	0	0
OTU_637	Bacteria	Bacteroidetes	Bacteroidia	Bacteroidales	S24-7	?	?	0	0	1	1	0	0	0	0	0	0	1	3	0	0	2	0	0	0	1	0	0	1	3	2	0	3	3	4	5	3
OTU_639	Bacteria	Bacteroidetes	Bacteroidia	Bacteroidales	S24-7	?	?	0	0	8	0	1	0	0	0	5	1	0	0	0	2	0	0	1	1	0	0	0	0	0	0	4	2	4	0	4	0
OTU_64	Bacteria	Firmicutes	Clostridia	Clostridiales	Peptococcaceae	?	?	39	40	274	77	29	91	734	674	1825	1374	1605	633	2364	401	1238	1427	745	618	68	294	56	484	538	408	177	120	802	544	362	424
OTU_640	Bacteria	Bacteroidetes	Bacteroidia	Bacteroidales	S24-7	?	?	0	0	0	0	0	3	5	1	0	1	0	0	0	2	6	0	0	0	0	0	0	3	9	0	0	0	0	0	0	2
OTU_641	Bacteria	Firmicutes	Clostridia	Clostridiales	?	?	?	2	4	6	9	1	0	0	0	0	0	3	0	0	1	1	1	1	0	0	0	0	0	2	1	0	0	0	0	0	0
OTU_642	Bacteria	Firmicutes	Clostridia	Clostridiales	Ruminococcaceae	Oscillospira	?	0	3	0	0	0	0	0	0	3	9	1	1	3	0	0	3	4	0	0	1	0	1	0	0	0	0	1	1	1	0
OTU_643	Bacteria	Firmicutes	Clostridia	Clostridiales	Ruminococcaceae	Ruminococcus	?	0	0	15	6	1	3	0	0	0	0	0	0	1	0	0	1	0	2	0	0	0	0	0	0	2	0	0	1	0	0
OTU_644	Bacteria	Firmicutes	Clostridia	Clostridiales	Lachnospiraceae	?	?	0	0	0	0	0	0	0	2	0	4	1	0	14	4	0	0	0	0	0	0	0	0	0	0	0	0	2	0	5	0
OTU_646	Bacteria	Bacteroidetes	Bacteroidia	Bacteroidales	S24-7	?	?	0	0	0	0	0	0	1	2	0	0	0	2	0	2	2	0	0	0	0	5	3	2	6	1	3	0	2	0	0	0
OTU_647	Bacteria	Firmicutes	Clostridia	Clostridiales	?	?	?	0	0	1	1	0	0	0	0	4	0	1	2	3	0	0	3	1	3	0	7	0	1	0	0	1	0	0	1	1	1
OTU_648	Bacteria	Firmicutes	Clostridia	Clostridiales	?	?	?	0	0	15	8	0	8	0	0	0	0	0	0	0	0	0	0	0	0	0	0	0	0	0	0	0	0	0	0	0	0
OTU_649	Bacteria	Firmicutes	Clostridia	Clostridiales	?	?	?	0	0	0	0	0	0	0	0	0	1	1	0	1	0	0	0	4	1	3	1	1	3	2	3	1	0	5	1	1	2
OTU_65	Bacteria	Bacteroidetes	Bacteroidia	Bacteroidales	Prevotellaceae	Prevotella	?	2796	3304	5832	1821	2680	1735	0	1	0	0	2	1	3	1	0	0	2	1	4	0	2	2	0	0	2	2	2	0	3	0
OTU_650	Bacteria	Deferribacteres	Deferribacteres	Deferribacterales	Deferribacteraceae	Mucispirillum	schaedleri	0	0	7	1	0	1	0	0	0	9	0	0	2	0	2	2	0	0	1	0	0	0	0	1	0	1	0	0	4	0
OTU_651	Bacteria	Firmicutes	Clostridia	?	?	?	?	0	1	21	3	0	6	0	0	0	0	0	0	0	0	0	0	0	0	0	0	0	0	0	0	0	0	0	0	0	0
OTU_652	Bacteria	Bacteroidetes	Bacteroidia	Bacteroidales	S24-7	?	?	0	0	7	0	0	0	1	0	0	0	7	0	0	0	4	0	0	0	6	0	0	0	1	0	0	0	4	1	0	0
OTU_653	Bacteria	Bacteroidetes	Bacteroidia	Bacteroidales	?	?	?	2	0	3	0	0	1	0	0	0	0	0	0	4	0	0	0	0	0	0	0	1	0	0	0	7	0	0	7	6	0
OTU_654	Bacteria	Firmicutes	Clostridia	Clostridiales	?	?	?	1	0	7	0	0	2	0	0	1	1	0	1	0	0	1	4	2	0	0	0	0	0	3	1	1	2	2	1	0	1
OTU_655	Bacteria	Bacteroidetes	Bacteroidia	Bacteroidales	[Paraprevotellaceae]	[Prevotella]	?	2	9	0	0	6	0	0	0	0	3	0	0	0	1	1	0	2	0	0	0	0	3	0	0	1	0	3	0	0	0
OTU_656	Bacteria	Firmicutes	Clostridia	Clostridiales	Ruminococcaceae	Oscillospira	?	1	1	8	6	3	0	0	0	1	0	0	0	1	3	0	0	0	0	5	0	2	0	0	0	0	0	0	0	0	0
OTU_657	Bacteria	Bacteroidetes	Bacteroidia	Bacteroidales	S24-7	?	?	2	4	13	0	7	4	0	0	0	0	0	0	0	0	0	0	0	0	0	1	0	0	0	0	0	0	0	0	0	0
OTU_658	Bacteria	Bacteroidetes	Bacteroidia	Bacteroidales	Bacteroidaceae	Bacteroides	uniformis	4	0	1	0	1	0	1	0	0	2	0	0	2	2	0	3	2	2	0	0	0	6	2	1	0	2	0	0	0	0
OTU_659	Bacteria	Firmicutes	Clostridia	Clostridiales	?	?	?	0	0	16	8	0	6	0	0	0	0	0	0	0	0	0	0	0	0	0	0	0	0	0	0	0	0	0	0	0	0
OTU_66	Bacteria	Bacteroidetes	Bacteroidia	Bacteroidales	S24-7	?	?	2725	2531	6147	1160	2338	1269	2	0	2	1	5	1	0	1	0	0	3	1	3	0	0	1	0	0	1	1	2	0	3	0
OTU_660	Bacteria	Tenericutes	Mollicutes	RF39	?	?	?	0	0	19	6	3	2	0	0	0	0	0	0	0	0	0	0	0	0	0	0	0	0	0	0	0	0	0	0	0	0
OTU_661	Bacteria	Bacteroidetes	Bacteroidia	Bacteroidales	S24-7	?	?	3	6	6	4	1	6	0	0	0	0	0	0	0	0	0	0	4	0	0	0	0	0	0	0	0	0	0	0	0	0
OTU_662	Bacteria	Bacteroidetes	Bacteroidia	Bacteroidales	?	?	?	0	0	0	0	0	0	0	3	0	0	0	0	1	4	1	3	0	0	0	0	0	3	1	1	0	3	5	0	0	5
OTU_663	Bacteria	Actinobacteria	Coriobacteriia	Coriobacteriales	Coriobacteriaceae	Adlercreutzia	?	0	0	2	0	6	6	0	0	0	0	0	0	0	12	1	2	0	0	0	0	0	0	0	0	0	1	0	0	0	0
OTU_664	Bacteria	TM7	TM7-3	CW040	F16	?	?	0	0	0	0	0	1	0	0	0	0	0	0	0	2	0	1	0	0	1	5	1	0	1	0	3	9	0	0	6	0
OTU_665	Bacteria	Bacteroidetes	Bacteroidia	Bacteroidales	S24-7	?	?	4	0	11	6	3	6	0	0	0	0	0	0	0	0	0	0	0	0	0	0	0	0	0	0	0	0	0	0	0	0
OTU_666	Bacteria	Firmicutes	Clostridia	Clostridiales	Ruminococcaceae	?	?	0	0	0	0	0	0	0	0	0	4	0	0	10	0	6	4	2	4	0	0	0	0	0	0	0	0	0	0	0	0
OTU_667	Bacteria	Firmicutes	Clostridia	Clostridiales	Ruminococcaceae	?	?	0	0	0	0	0	0	2	0	0	3	2	0	2	0	0	8	2	1	0	0	0	0	1	0	0	0	2	1	5	0
OTU_668	Bacteria	Firmicutes	Clostridia	Clostridiales	?	?	?	0	0	0	0	0	0	0	0	0	0	0	0	1	0	9	19	0	0	0	0	0	0	0	0	0	0	0	0	0	0
OTU_669	Bacteria	Bacteroidetes	Bacteroidia	Bacteroidales	S24-7	?	?	0	0	1	0	0	0	0	0	10	0	0	1	0	0	0	0	2	6	3	0	0	0	2	0	3	0	0	0	0	1
OTU_67	Bacteria	Bacteroidetes	Bacteroidia	Bacteroidales	S24-7	Duncaniella	?	3126	2957	3734	1155	2781	1518	1	1	3	0	1	1	34	124	216	110	318	2	2	1	3	0	0	0	2	1	1	0	0	1
OTU_670	Bacteria	Firmicutes	Bacilli	Lactobacillales	Lactobacillaceae	Lactobacillus	?	0	0	0	0	0	0	2	0	1	0	0	0	0	2	2	0	0	2	0	4	0	0	0	4	2	2	2	0	5	1
OTU_671	Bacteria	Bacteroidetes	Bacteroidia	Bacteroidales	?	?	?	0	0	0	0	0	0	0	0	2	1	0	1	0	4	3	0	1	2	0	3	0	0	2	0	2	0	1	7	0	0
OTU_672	Bacteria	Firmicutes	Clostridia	Clostridiales	?	?	?	2	1	3	1	1	3	3	0	0	0	1	0	0	0	0	2	0	0	0	0	1	0	1	1	0	0	2	7	0	0
OTU_673	Bacteria	Bacteroidetes	Bacteroidia	Bacteroidales	S24-7	?	?	0	4	9	3	1	2	0	0	0	0	0	1	0	0	0	0	0	3	0	0	0	0	0	2	0	4	0	0	0	0
OTU_674	Bacteria	Bacteroidetes	Bacteroidia	Bacteroidales	?	?	?	0	0	2	0	0	0	0	0	1	4	0	0	2	1	0	2	5	0	0	0	0	0	0	0	8	1	0	0	1	1
OTU_675	Bacteria	Bacteroidetes	Bacteroidia	Bacteroidales	S24-7	?	?	0	5	6	10	0	1	0	0	0	0	0	0	0	0	0	0	0	0	0	0	1	1	4	0	0	0	0	0	0	0
OTU_676	Bacteria	Bacteroidetes	Bacteroidia	Bacteroidales	?	?	?	0	0	0	0	0	0	0	0	0	0	0	1	3	2	0	0	7	2	0	0	1	0	3	1	2	0	0	0	5	1
OTU_677	Bacteria	Bacteroidetes	Bacteroidia	Bacteroidales	?	?	?	0	0	0	0	3	0	0	0	0	0	1	2	0	1	1	0	2	1	0	0	0	0	0	0	8	0	2	2	1	4
OTU_678	Bacteria	Firmicutes	Clostridia	Clostridiales	Ruminococcaceae	?	?	0	0	1	0	0	0	0	0	1	7	6	0	1	0	3	1	1	2	0	0	0	0	3	0	0	0	0	1	0	1
OTU_679	Bacteria	Firmicutes	Clostridia	Clostridiales	?	?	?	0	0	6	6	6	9	0	0	0	0	0	0	0	0	0	1	0	0	0	0	0	0	0	0	0	0	0	0	0	0
OTU_68	Bacteria	Bacteroidetes	Bacteroidia	Bacteroidales	S24-7	?	?	3177	2787	4455	1165	2639	1408	0	1	2	2	3	0	0	1	0	0	3	1	1	0	2	1	0	0	0	0	0	1	1	0
OTU_680	Bacteria	Firmicutes	Clostridia	Clostridiales	Ruminococcaceae	Oscillospira	?	0	0	0	0	0	0	0	0	0	0	0	0	0	0	0	0	1	0	0	6	1	0	1	10	0	0	3	0	0	6
OTU_681	Bacteria	Bacteroidetes	Bacteroidia	Bacteroidales	S24-7	?	?	9	3	9	2	4	1	0	0	0	0	0	0	0	0	0	0	0	0	0	0	0	0	0	0	0	0	0	0	0	0
OTU_682	Bacteria	Firmicutes	Clostridia	Clostridiales	Ruminococcaceae	Oscillospira	?	0	0	0	0	0	0	0	0	12	1	3	0	4	1	3	0	0	0	0	4	0	0	0	0	0	0	0	0	0	0
OTU_683	Bacteria	Actinobacteria	Coriobacteriia	Coriobacteriales	Coriobacteriaceae	Adlercreutzia	?	0	0	0	0	0	0	0	0	2	0	0	0	0	0	3	0	0	12	2	0	0	1	1	0	0	4	0	2	1	0
OTU_684	Bacteria	Firmicutes	Clostridia	Clostridiales	Peptococcaceae	?	?	0	0	3	0	0	0	5	4	2	4	2	0	3	0	0	0	4	0	0	0	0	0	0	0	0	0	0	1	0	0
OTU_685	Bacteria	Bacteroidetes	Bacteroidia	Bacteroidales	S24-7	?	?	0	0	0	0	0	0	0	0	0	6	0	1	0	0	0	0	1	4	0	7	2	2	0	0	2	0	0	1	0	1
OTU_686	Bacteria	Firmicutes	Clostridia	Clostridiales	?	?	?	0	0	7	2	0	4	3	0	1	0	1	1	0	0	2	0	0	4	0	0	0	0	0	1	0	0	1	0	0	0
OTU_687	Bacteria	Firmicutes	Clostridia	Clostridiales	?	?	?	0	0	0	0	0	0	0	25	0	0	2	0	0	0	0	0	0	0	0	0	0	0	0	0	0	0	0	0	0	0
OTU_688	Bacteria	Bacteroidetes	Bacteroidia	Bacteroidales	S24-7	?	?	3	1	7	1	0	1	0	1	1	0	0	0	0	0	0	0	0	1	0	0	0	0	1	0	6	0	2	1	1	0
OTU_689	Bacteria	Bacteroidetes	Bacteroidia	Bacteroidales	Rikenellaceae	?	?	0	0	0	0	0	0	0	3	0	5	0	4	0	1	7	1	2	2	0	0	0	0	0	0	1	0	0	0	1	0
OTU_69	Bacteria	Firmicutes	Clostridia	Clostridiales	?	?	?	14	11	379	125	18	134	627	867	810	811	901	385	404	459	1160	1178	151	35	322	93	102	77	56	77	692	78	1742	966	2233	685
OTU_690	Bacteria	Firmicutes	Clostridia	Clostridiales	?	?	?	0	0	7	5	1	8	0	0	0	2	0	0	0	0	1	0	2	0	0	0	0	0	0	1	0	0	0	0	0	0
OTU_691	Bacteria	Bacteroidetes	Bacteroidia	Bacteroidales	?	?	?	0	0	0	0	1	0	4	3	3	0	4	0	0	0	2	0	1	0	0	0	0	2	0	1	3	0	0	3	0	0
OTU_692	Bacteria	Bacteroidetes	Bacteroidia	Bacteroidales	?	?	?	0	2	6	0	2	2	0	0	0	0	0	0	0	0	0	0	1	0	2	1	1	2	0	0	0	5	0	0	3	0
OTU_693	Bacteria	Bacteroidetes	Bacteroidia	Bacteroidales	S24-7	?	?	2	0	12	2	2	8	0	0	0	0	0	0	0	0	0	0	0	0	0	0	0	0	0	0	0	0	0	0	1	0
OTU_694	Bacteria	Firmicutes	Clostridia	Clostridiales	Ruminococcaceae	?	?	0	4	0	0	2	0	0	0	0	0	0	2	0	0	0	2	1	0	6	2	0	2	0	3	0	0	3	0	0	0
OTU_695	Bacteria	Bacteroidetes	Bacteroidia	Bacteroidales	?	?	?	2	0	1	1	3	4	0	0	0	0	0	0	0	6	2	2	0	1	1	0	0	0	0	0	0	0	0	1	0	3
OTU_696	Bacteria	Bacteroidetes	Bacteroidia	Bacteroidales	S24-7	?	?	2	2	8	1	12	2	0	0	0	0	0	0	0	0	0	0	0	0	0	0	0	0	0	0	0	0	0	0	0	0
OTU_697	Bacteria	Bacteroidetes	Bacteroidia	Bacteroidales	S24-7	?	?	4	4	15	2	2	0	0	0	0	0	0	0	0	0	0	0	0	0	0	0	0	0	0	0	0	0	0	0	0	0
OTU_698	Bacteria	Firmicutes	Clostridia	Clostridiales	?	?	?	5	1	3	1	3	5	3	0	0	0	0	0	0	0	0	0	0	0	0	0	0	2	0	0	0	0	3	1	0	0
OTU_699	Bacteria	Firmicutes	Clostridia	Clostridiales	?	?	?	0	0	0	0	0	0	4	0	2	8	0	0	0	0	7	5	0	0	0	0	0	0	0	0	0	0	0	0	0	0
OTU_7	Bacteria	Bacteroidetes	Bacteroidia	Bacteroidales	[Odoribacteraceae]	Odoribacter	?	32120	28183	69821	23423	26264	24483	7	5	32	25	29	17	17	21	0	1	17	18	28	28	10	19	0	0	14	11	25	11	9	8
OTU_70	Bacteria	Bacteroidetes	Bacteroidia	Bacteroidales	S24-7	?	?	619	554	1389	327	557	366	243	378	560	972	176	1381	261	247	322	114	718	741	352	495	286	217	597	205	883	804	353	399	563	376
OTU_701	Bacteria	Bacteroidetes	Bacteroidia	Bacteroidales	S24-7	?	?	0	0	0	0	0	0	0	0	0	0	0	1	0	3	0	0	1	8	0	2	0	0	0	4	0	0	0	3	0	4
OTU_702	Bacteria	Firmicutes	Clostridia	Clostridiales	Lachnospiraceae	?	?	0	0	0	0	0	0	4	3	1	4	2	3	0	0	3	0	0	0	0	0	0	0	0	0	0	0	0	6	0	0
OTU_703	Bacteria	Firmicutes	Clostridia	Clostridiales	Lachnospiraceae	Coprococcus	?	0	1	1	0	0	0	0	0	2	2	0	1	3	1	0	1	4	2	0	2	1	0	0	0	2	3	0	0	0	0
OTU_704	Bacteria	Tenericutes	Mollicutes	RF39	?	?	?	0	0	0	0	0	0	0	0	1	0	0	2	0	0	0	0	0	0	0	0	0	3	0	0	0	9	3	0	0	8
OTU_705	Bacteria	Actinobacteria	Coriobacteriia	Coriobacteriales	Coriobacteriaceae	Adlercreutzia	?	0	0	15	2	5	4	0	0	0	0	0	0	0	0	0	0	0	0	0	0	0	0	0	0	0	0	0	0	0	0
OTU_707	Bacteria	Firmicutes	Clostridia	Clostridiales	?	?	?	0	0	0	0	0	0	5	0	2	0	0	2	0	2	3	2	0	0	4	0	0	3	0	0	0	0	3	0	0	0
OTU_708	Bacteria	Firmicutes	Bacilli	Bacillales	Bacillaceae	Bacillus	coagulans	0	0	0	0	0	0	0	0	0	0	0	0	0	0	0	0	0	0	0	1	2	2	3	1	0	11	2	0	1	3
OTU_709	Bacteria	Firmicutes	Clostridia	Clostridiales	Ruminococcaceae	Oscillospira	?	0	0	0	0	0	0	0	0	1	0	1	0	2	0	3	1	0	2	0	0	0	0	7	0	0	0	7	0	2	0
OTU_71	Bacteria	Proteobacteria	Betaproteobacteria	Burkholderiales	Alcaligenaceae	Sutterella	?	2927	2294	5207	998	2051	1026	0	0	2	1	0	0	1	2	0	0	1	2	2	0	0	2	0	0	0	4	0	0	1	0
OTU_711	Bacteria	Bacteroidetes	Bacteroidia	Bacteroidales	S24-7	?	?	0	0	3	5	0	0	0	0	0	2	0	2	0	7	1	0	0	4	0	0	0	0	0	0	1	0	0	0	0	0
OTU_712	Bacteria	Tenericutes	Mollicutes	RF39	?	?	?	0	0	0	0	0	0	0	2	3	2	0	8	0	0	1	3	2	0	0	0	0	4	0	0	0	0	0	0	0	0
OTU_713	Bacteria	Firmicutes	Clostridia	Clostridiales	Lachnospiraceae	?	?	11	3	0	6	5	0	0	0	0	0	0	0	0	0	0	0	0	0	0	0	0	0	0	0	0	0	0	0	0	0
OTU_714	Bacteria	Bacteroidetes	Bacteroidia	Bacteroidales	?	?	?	0	0	0	0	0	4	0	0	1	0	0	1	0	0	4	0	2	0	1	0	0	1	1	1	3	0	2	0	3	1
OTU_715	Bacteria	Firmicutes	Clostridia	Clostridiales	?	?	?	0	0	2	0	0	0	0	1	0	1	0	2	0	0	0	0	9	1	1	0	0	7	0	1	0	0	0	0	0	0
OTU_716	Bacteria	Firmicutes	Clostridia	Clostridiales	Ruminococcaceae	?	?	0	2	2	0	0	0	0	0	3	3	0	4	4	0	0	0	0	0	0	0	0	0	0	0	5	0	0	0	2	0
OTU_717	Bacteria	Firmicutes	Clostridia	Clostridiales	Ruminococcaceae	?	?	0	0	1	0	0	0	2	1	0	9	0	0	0	0	0	1	2	0	0	0	2	0	0	0	1	0	0	0	0	6
OTU_718	Bacteria	Actinobacteria	Actinobacteria	Actinomycetales	Micrococcaceae	?	?	0	0	1	0	3	0	0	0	0	0	0	0	0	0	0	0	2	1	0	0	2	0	0	1	1	6	0	2	6	0
OTU_719	Bacteria	Firmicutes	?	?	?	?	?	0	0	0	0	0	0	0	0	0	0	0	0	0	0	0	0	1	0	0	10	0	0	0	7	0	0	0	0	2	5
OTU_72	Bacteria	Bacteroidetes	Bacteroidia	Bacteroidales	S24-7	?	?	1132	1072	2999	945	1021	1103	4	3	0	3	1	1	6	1	0	0	46	3	1945	15	1219	2	0	0	1984	3	7	2	864	58
OTU_720	Bacteria	Bacteroidetes	Bacteroidia	Bacteroidales	[Odoribacteraceae]	Odoribacter	?	0	0	0	0	0	0	0	0	0	0	0	1	3	3	7	0	2	9	0	0	0	0	0	0	0	0	0	0	0	0
OTU_721	Bacteria	Firmicutes	Clostridia	Clostridiales	?	?	?	0	0	0	0	0	0	3	0	1	0	0	3	5	0	0	5	0	0	6	0	0	2	0	0	0	0	0	0	0	0
OTU_722	Bacteria	Firmicutes	Clostridia	Clostridiales	Ruminococcaceae	?	?	1	1	16	4	0	3	0	0	0	0	0	0	0	0	0	0	0	0	0	0	0	0	0	0	0	0	0	0	0	0
OTU_723	Bacteria	Firmicutes	Clostridia	Clostridiales	?	?	?	0	0	0	0	0	2	6	0	0	3	4	0	2	0	0	1	4	1	0	0	0	0	0	0	0	0	0	0	0	1
OTU_724	Bacteria	Bacteroidetes	Bacteroidia	Bacteroidales	S24-7	?	?	0	2	8	0	10	3	0	0	0	0	0	0	0	0	1	0	0	0	0	0	0	0	0	0	0	0	0	0	0	0
OTU_725	Bacteria	Bacteroidetes	Bacteroidia	Bacteroidales	S24-7	?	?	7	0	0	0	0	0	0	0	0	0	0	1	0	2	0	0	1	1	2	0	0	1	0	0	2	2	0	1	2	2
OTU_726	Bacteria	Firmicutes	Clostridia	Clostridiales	?	?	?	0	0	0	0	0	0	1	0	9	0	0	0	2	0	3	1	0	3	1	1	1	2	0	0	0	0	0	0	0	0
OTU_727	Bacteria	Bacteroidetes	Bacteroidia	Bacteroidales	S24-7	?	?	5	11	5	2	1	0	0	0	0	0	0	0	0	0	0	0	0	0	0	0	0	0	0	0	0	0	0	0	0	0
OTU_728	Bacteria	Firmicutes	Clostridia	Clostridiales	?	?	?	1	0	4	1	0	0	1	3	0	0	4	2	0	1	1	0	0	0	0	1	0	0	2	0	0	1	1	0	0	1
OTU_729	Bacteria	Firmicutes	Clostridia	Clostridiales	Ruminococcaceae	?	?	0	0	0	0	0	2	0	0	0	0	1	0	0	0	10	4	3	0	0	0	0	0	0	0	1	0	0	0	3	0
OTU_73	Bacteria	Bacteroidetes	Bacteroidia	Bacteroidales	Rikenellaceae	?	?	989	871	1509	486	827	648	144	1051	107	509	178	1576	379	514	473	257	316	436	230	357	85	47	82	43	226	621	371	223	169	298
OTU_730	Bacteria	Bacteroidetes	Bacteroidia	Bacteroidales	S24-7	?	?	3	8	8	0	3	2	0	0	0	0	0	0	0	0	0	0	0	0	0	0	0	0	0	0	0	0	0	0	0	0
OTU_731	Bacteria	Firmicutes	Clostridia	Clostridiales	Ruminococcaceae	?	?	0	0	0	0	0	0	0	5	3	0	0	2	2	0	0	2	6	0	1	0	0	0	0	2	0	0	1	0	0	0
OTU_732	Bacteria	Firmicutes	Clostridia	Clostridiales	Ruminococcaceae	Oscillospira	?	0	0	0	2	0	0	0	0	0	0	0	0	3	2	2	3	0	0	1	0	0	0	0	0	0	0	4	0	7	0
OTU_733	Bacteria	Firmicutes	Clostridia	Clostridiales	?	?	?	7	7	5	2	2	0	0	0	0	0	0	0	0	0	0	0	0	0	0	0	0	0	0	0	0	0	0	0	0	0
OTU_734	Bacteria	Bacteroidetes	Bacteroidia	Bacteroidales	S24-7	?	?	4	7	2	0	4	0	0	0	0	0	0	2	0	0	0	0	0	0	0	1	0	0	0	0	0	0	0	0	0	3
OTU_735	Bacteria	Bacteroidetes	Bacteroidia	Bacteroidales	?	?	?	0	0	0	0	0	4	0	0	3	0	3	0	0	0	0	3	2	1	0	0	0	0	1	1	1	0	0	1	0	3
OTU_736	Bacteria	Bacteroidetes	Bacteroidia	Bacteroidales	S24-7	?	?	0	0	0	0	0	0	2	0	4	1	0	3	0	0	0	0	1	2	0	0	0	2	2	0	0	2	0	2	2	0
OTU_737	Bacteria	Firmicutes	Clostridia	Clostridiales	?	?	?	0	0	0	0	0	0	0	0	0	0	1	1	5	0	0	13	0	3	0	0	0	0	0	0	0	0	0	0	0	0
OTU_739	Bacteria	Bacteroidetes	Bacteroidia	Bacteroidales	S24-7	?	?	9	2	5	0	1	4	0	0	0	0	0	0	0	0	0	0	0	0	0	2	0	0	0	0	0	0	0	0	0	0
OTU_74	Bacteria	Firmicutes	Clostridia	Clostridiales	Dehalobacteriaceae	Dehalobacterium	?	138	184	1881	431	109	457	355	536	294	754	1052	310	954	439	535	791	425	183	158	156	90	361	1314	588	293	264	272	160	305	185
OTU_740	Bacteria	Firmicutes	Clostridia	Clostridiales	Ruminococcaceae	Ruminococcus	?	0	0	3	5	0	1	0	1	0	0	5	0	0	0	0	1	4	0	0	0	0	0	0	0	0	0	0	0	0	3
OTU_742	Bacteria	Bacteroidetes	Bacteroidia	Bacteroidales	[Odoribacteraceae]	Odoribacter	?	0	0	1	1	0	1	0	0	0	0	2	0	1	2	0	1	3	2	0	0	0	0	1	3	2	0	0	3	0	0
OTU_743	Bacteria	Firmicutes	Clostridia	Clostridiales	Lachnospiraceae	[Ruminococcus]	gnavus	0	0	3	1	0	2	0	1	0	7	2	0	2	0	0	1	2	0	0	0	0	0	1	1	0	0	0	0	0	0
OTU_744	Bacteria	Bacteroidetes	Bacteroidia	Bacteroidales	S24-7	?	?	3	2	0	0	2	0	0	0	1	0	0	0	0	0	0	2	0	0	4	0	0	0	1	2	0	0	0	3	3	0
OTU_745	Bacteria	Proteobacteria	Alphaproteobacteria	Caulobacterales	Caulobacteraceae	?	?	0	0	0	0	0	0	0	0	0	0	0	0	0	7	0	0	0	3	0	0	0	1	0	4	3	2	0	0	3	0
OTU_746	Bacteria	Firmicutes	Bacilli	Bacillales	Bacillaceae	Bacillus	coagulans	0	0	0	0	0	0	0	0	0	0	0	0	0	0	0	0	0	0	4	1	5	3	3	0	0	3	1	0	0	3
OTU_747	Bacteria	Firmicutes	Clostridia	Clostridiales	Lachnospiraceae	?	?	0	0	1	0	0	0	1	1	0	0	0	0	0	0	2	0	14	1	0	0	0	3	0	0	0	0	0	0	0	0
OTU_748	Bacteria	Bacteroidetes	Bacteroidia	Bacteroidales	Bacteroidaceae	Bacteroides	?	0	1	0	0	0	0	0	2	1	0	0	0	0	3	0	1	0	0	0	0	1	2	0	5	0	0	0	1	3	2
OTU_749	Bacteria	Firmicutes	Clostridia	Clostridiales	Ruminococcaceae	Oscillospira	?	0	0	0	3	0	0	4	2	1	1	3	1	3	0	1	0	0	2	0	0	0	0	0	0	0	0	0	1	0	0
OTU_75	Bacteria	Firmicutes	Clostridia	Clostridiales	Lachnospiraceae	?	?	195	119	2107	633	163	742	75	95	85	304	844	72	59	148	194	142	264	30	35	450	12	1637	32	21	1190	80	394	663	1049	800
OTU_750	Bacteria	Bacteroidetes	Bacteroidia	Bacteroidales	S24-7	?	?	0	0	0	0	0	0	3	2	0	3	0	2	1	0	0	1	0	0	0	1	3	2	0	0	4	0	0	0	0	0
OTU_751	Bacteria	Firmicutes	Bacilli	Lactobacillales	Lactobacillaceae	Lactobacillus	?	0	0	4	0	0	0	0	0	0	0	0	0	0	2	0	1	0	0	0	3	0	0	3	0	1	6	2	0	0	0
OTU_752	Bacteria	Firmicutes	Clostridia	Clostridiales	Ruminococcaceae	?	?	0	1	0	2	0	0	1	4	0	1	2	1	0	0	0	2	0	1	0	0	0	0	0	4	0	2	0	0	1	0
OTU_754	Bacteria	Bacteroidetes	Bacteroidia	Bacteroidales	S24-7	?	?	6	6	2	3	3	2	0	0	0	0	0	0	0	0	0	0	0	0	0	0	0	0	0	0	0	0	0	0	0	0
OTU_755	Bacteria	Firmicutes	Bacilli	Lactobacillales	Lactobacillaceae	Lactobacillus	?	0	0	0	0	0	0	0	0	0	0	0	0	0	5	0	0	0	1	0	1	0	6	1	0	0	1	0	2	1	4
OTU_756	Bacteria	Firmicutes	Clostridia	Clostridiales	?	?	?	0	3	0	0	0	0	0	0	0	1	0	0	0	0	0	5	0	0	0	0	0	0	0	5	0	0	0	7	1	0
OTU_757	Bacteria	Bacteroidetes	Bacteroidia	Bacteroidales	S24-7	?	?	4	0	2	3	4	1	0	0	0	0	0	0	0	0	0	0	0	0	0	0	0	0	0	1	1	0	0	1	0	5
OTU_758	Bacteria	Bacteroidetes	Bacteroidia	Bacteroidales	S24-7	?	?	2	5	2	0	1	0	0	0	0	0	0	0	0	0	0	0	0	2	0	1	0	0	2	0	2	0	1	1	0	3
OTU_759	Bacteria	Bacteroidetes	Bacteroidia	Bacteroidales	Bacteroidaceae	Bacteroides	?	0	0	5	0	0	0	3	0	1	2	0	4	0	0	0	0	0	0	0	2	0	1	0	0	0	0	0	4	0	0
OTU_76	Bacteria	Firmicutes	Clostridia	Clostridiales	?	?	?	33	41	1040	291	43	358	35	53	1	18	1	32	71	56	264	209	33	57	364	391	126	66	1717	5037	22	227	465	329	57	3
OTU_760	Bacteria	Firmicutes	Clostridia	Clostridiales	?	?	?	0	0	0	0	0	0	0	1	0	0	0	0	2	0	0	0	0	1	0	0	0	0	4	1	2	0	9	0	0	1
OTU_761	Bacteria	Firmicutes	Clostridia	Clostridiales	?	?	?	0	0	0	0	0	0	0	0	0	3	1	1	5	0	1	2	1	0	0	0	0	0	0	0	1	0	1	5	0	0
OTU_762	Bacteria	Proteobacteria	Betaproteobacteria	Burkholderiales	Oxalobacteraceae	?	?	0	0	0	0	0	0	0	0	0	1	0	0	0	1	0	0	6	0	0	0	0	8	0	0	0	1	3	0	0	1
OTU_763	Bacteria	Proteobacteria	Deltaproteobacteria	Desulfovibrionales	Desulfovibrionaceae	Desulfovibrio	?	0	0	0	0	0	0	4	0	2	1	0	0	14	0	0	0	0	0	0	0	0	0	0	0	0	0	0	0	0	0
OTU_764	Bacteria	Firmicutes	Clostridia	Clostridiales	Lachnospiraceae	?	?	2	1	8	4	1	2	0	0	0	0	0	0	0	0	0	0	0	0	0	0	0	0	3	0	0	0	0	0	0	0
OTU_765	Bacteria	Bacteroidetes	Bacteroidia	Bacteroidales	S24-7	?	?	1	0	2	0	1	0	0	0	4	0	0	0	1	6	0	0	0	3	0	0	0	0	0	0	1	1	0	1	0	0
OTU_767	Bacteria	Bacteroidetes	Bacteroidia	Bacteroidales	S24-7	?	?	0	0	0	0	0	0	0	0	4	0	0	3	3	0	1	0	0	0	0	0	0	0	0	0	4	0	0	0	3	3
OTU_769	Bacteria	Bacteroidetes	Bacteroidia	Bacteroidales	Rikenellaceae	?	?	0	1	4	3	1	0	0	0	0	0	5	0	2	0	0	0	0	0	0	0	0	0	1	1	0	0	0	0	0	3
OTU_77	Bacteria	Firmicutes	Clostridia	Clostridiales	Lachnospiraceae	Roseburia	?	162	117	2446	741	151	818	101	54	56	44	23	51	44	39	836	695	49	285	228	55	151	99	108	85	129	589	1612	1320	194	52
OTU_770	Bacteria	Firmicutes	Clostridia	Clostridiales	Lachnospiraceae	Coprococcus	?	0	1	1	1	0	2	1	0	0	1	0	0	0	0	1	5	0	0	0	2	0	0	0	0	2	0	0	0	1	3
OTU_771	Bacteria	Firmicutes	Clostridia	Clostridiales	?	?	?	0	1	0	0	0	0	0	0	0	0	0	0	0	0	0	0	9	10	0	0	0	0	0	0	0	0	0	0	0	0
OTU_772	Bacteria	Firmicutes	Clostridia	Clostridiales	Ruminococcaceae	Oscillospira	?	4	0	1	0	0	0	0	1	1	0	0	1	0	0	2	0	1	0	2	0	2	0	1	2	0	0	1	0	0	1
OTU_773	Bacteria	Bacteroidetes	Bacteroidia	Bacteroidales	S24-7	?	?	0	6	9	0	5	0	0	0	0	0	0	0	0	0	0	0	0	0	0	0	0	0	0	0	0	0	0	0	0	0
OTU_774	Bacteria	Bacteroidetes	Bacteroidia	Bacteroidales	S24-7	?	?	5	4	0	2	5	3	0	0	0	0	0	0	0	0	0	0	0	1	0	0	0	0	0	0	0	0	0	0	0	0
OTU_775	Bacteria	Firmicutes	Clostridia	Clostridiales	?	?	?	0	0	0	0	0	0	0	0	0	1	0	0	4	0	2	11	0	2	0	0	0	0	0	0	0	0	0	0	0	0
OTU_776	Bacteria	Firmicutes	Clostridia	Clostridiales	Ruminococcaceae	Oscillospira	?	0	0	0	0	0	0	0	0	2	1	3	0	0	0	0	2	0	0	1	5	2	0	0	0	0	0	0	4	0	0
OTU_778	Bacteria	Firmicutes	Clostridia	Clostridiales	Ruminococcaceae	?	?	0	2	12	2	0	4	0	0	0	0	0	0	0	0	0	0	0	0	0	0	0	0	0	0	0	0	0	0	0	0
OTU_779	Bacteria	Firmicutes	Clostridia	Clostridiales	Ruminococcaceae	?	?	1	1	1	3	0	4	0	0	0	0	0	0	0	0	3	5	0	0	0	0	0	0	0	0	0	0	0	0	2	0
OTU_78	Bacteria	Bacteroidetes	Bacteroidia	Bacteroidales	[Odoribacteraceae]	?	?	288	270	1357	376	275	431	242	336	132	410	133	515	107	299	452	222	834	226	493	623	337	317	327	204	440	54	138	197	266	528
OTU_781	Bacteria	Firmicutes	Clostridia	Clostridiales	?	?	?	0	0	5	0	0	0	0	0	2	0	0	0	3	0	1	0	1	0	0	0	0	0	2	1	1	0	0	2	0	2
OTU_783	Bacteria	Bacteroidetes	Bacteroidia	Bacteroidales	S24-7	?	?	5	2	5	5	2	1	0	0	0	0	0	0	0	0	0	0	0	0	0	0	0	0	0	0	0	0	0	0	0	0
OTU_785	Bacteria	Firmicutes	Clostridia	Clostridiales	Ruminococcaceae	?	?	0	0	1	1	0	0	0	1	4	1	1	0	0	1	0	1	0	0	0	0	0	0	4	0	0	0	5	0	0	0
OTU_786	Bacteria	Firmicutes	Clostridia	Clostridiales	?	?	?	0	0	0	0	0	0	1	0	0	0	0	0	0	0	0	0	0	0	7	0	1	0	0	0	5	0	1	0	5	0
OTU_787	Bacteria	Proteobacteria	Alphaproteobacteria	Sphingomonadales	Sphingomonadaceae	Sphingobium	?	0	0	0	0	0	0	0	0	2	0	0	0	0	0	0	0	0	0	0	0	0	0	3	5	1	4	0	1	0	4
OTU_788	Bacteria	Firmicutes	Clostridia	?	?	?	?	3	0	2	4	0	2	0	0	0	0	0	0	0	0	0	0	0	0	0	0	1	0	0	0	0	0	7	0	1	0
OTU_789	Bacteria	Bacteroidetes	Bacteroidia	Bacteroidales	S24-7	?	?	6	3	6	0	5	0	0	0	0	0	0	0	0	0	0	0	0	0	0	0	0	0	0	0	0	0	0	0	0	0
OTU_79	Bacteria	Firmicutes	Clostridia	Clostridiales	?	?	?	656	473	516	190	487	179	1318	161	490	712	71	802	293	98	121	188	224	402	338	1284	168	413	0	0	26	76	789	32	36	43
OTU_790	Bacteria	Bacteroidetes	Bacteroidia	Bacteroidales	S24-7	?	?	5	2	10	0	0	3	0	0	0	0	0	0	0	0	0	0	0	0	0	0	0	0	0	0	0	0	0	0	0	0
OTU_791	Bacteria	Bacteroidetes	Bacteroidia	Bacteroidales	S24-7	?	?	1	0	0	0	1	0	0	0	0	1	0	0	0	0	1	0	0	0	1	0	0	0	5	0	0	0	2	0	8	0
OTU_793	Bacteria	Firmicutes	Clostridia	Clostridiales	Lachnospiraceae	?	?	0	0	0	0	0	0	0	0	5	1	1	0	1	0	2	0	0	0	0	0	0	0	0	0	0	0	5	0	3	2
OTU_794	Bacteria	Deferribacteres	Deferribacteres	Deferribacterales	Deferribacteraceae	Mucispirillum	schaedleri	0	0	3	2	0	0	0	0	0	1	0	0	3	0	2	1	0	0	0	0	0	0	1	1	0	0	0	0	5	0
OTU_795	Bacteria	Bacteroidetes	Bacteroidia	Bacteroidales	Prevotellaceae	Prevotella	copri	0	0	1	0	0	0	0	0	1	0	1	2	0	3	0	0	2	0	0	0	0	6	0	1	0	0	1	1	0	0
OTU_796	Bacteria	Firmicutes	Clostridia	Clostridiales	Lachnospiraceae	?	?	1	0	0	0	0	0	0	0	1	0	0	0	2	0	0	7	0	0	0	0	0	2	0	0	0	2	0	0	4	0
OTU_797	Bacteria	Firmicutes	Clostridia	Clostridiales	Ruminococcaceae	?	?	0	0	3	0	0	0	0	3	4	0	1	0	0	0	0	0	0	3	0	0	0	1	0	0	0	0	0	0	2	2
OTU_798	Bacteria	Firmicutes	Clostridia	Clostridiales	?	?	?	0	0	0	2	0	0	0	0	0	0	0	0	0	0	0	0	0	0	0	0	0	0	0	0	2	1	0	0	14	0
OTU_799	Bacteria	Bacteroidetes	Bacteroidia	Bacteroidales	S24-7	?	?	1	1	4	0	1	2	0	0	0	0	0	0	0	1	0	0	0	0	0	0	0	0	0	0	0	0	0	1	4	4
OTU_8	Bacteria	Bacteroidetes	Bacteroidia	Bacteroidales	[Odoribacteraceae]	Odoribacter	?	493	300	10027	3661	286	3124	1298	4458	14486	16484	5408	11304	6626	3307	4963	2421	5146	13978	1538	2524	264	1657	15529	8330	17707	7972	8046	7147	6834	5156
OTU_80	Bacteria	Firmicutes	Clostridia	Clostridiales	?	?	?	169	61	357	148	163	144	0	127	0	9	1407	4	329	3918	11	19	0	3568	2	1	3	3	3	14	0	3	1	0	0	1
OTU_800	Bacteria	Firmicutes	Clostridia	Clostridiales	Ruminococcaceae	?	?	0	0	14	5	0	0	0	0	0	0	0	0	0	0	0	0	0	0	0	0	0	0	0	0	0	0	0	0	0	0
OTU_802	Bacteria	Bacteroidetes	Bacteroidia	Bacteroidales	S24-7	?	?	0	1	11	0	0	7	0	0	0	0	0	0	0	0	0	0	0	0	0	0	0	0	0	0	0	0	0	0	0	0
OTU_803	Bacteria	Verrucomicrobia	Verrucomicrobiae	Verrucomicrobiales	Verrucomicrobiaceae	Akkermansia	muciniphila	0	0	1	0	0	0	0	0	0	0	0	0	2	16	0	0	0	0	0	0	0	0	0	0	0	0	0	0	0	0
OTU_804	Bacteria	Firmicutes	Clostridia	Clostridiales	Lachnospiraceae	?	?	0	0	2	0	0	0	0	0	0	0	4	0	8	0	0	0	0	0	0	0	0	0	1	3	0	0	0	0	1	0
OTU_805	Bacteria	Firmicutes	Clostridia	Clostridiales	Ruminococcaceae	?	?	0	0	0	0	0	0	8	0	0	0	0	0	0	3	3	5	0	0	0	0	0	0	0	0	0	0	0	0	0	0
OTU_806	Bacteria	Firmicutes	Clostridia	Clostridiales	Ruminococcaceae	?	?	3	0	10	0	0	6	0	0	0	0	0	0	0	0	0	0	0	0	0	0	0	0	0	0	0	0	0	0	0	0
OTU_808	Bacteria	Firmicutes	Clostridia	Clostridiales	Ruminococcaceae	?	?	1	0	14	0	0	4	0	0	0	0	0	0	0	0	0	0	0	0	0	0	0	0	0	0	0	0	0	0	0	0
OTU_809	Bacteria	Firmicutes	Clostridia	Clostridiales	Lachnospiraceae	?	?	1	0	3	7	0	8	0	0	0	0	0	0	0	0	0	0	0	0	0	0	0	0	0	0	0	0	0	0	0	0
OTU_81	Bacteria	Bacteroidetes	Bacteroidia	Bacteroidales	Bacteroidaceae	Bacteroides	?	26	28	28	12	28	11	167	263	930	362	147	421	415	446	820	417	633	464	195	947	129	150	251	104	554	403	291	449	355	759
OTU_810	Bacteria	Firmicutes	Clostridia	Clostridiales	?	?	?	0	0	9	8	0	2	0	0	0	0	0	0	0	0	0	0	0	0	0	0	0	0	0	0	0	0	0	0	0	0
OTU_811	Bacteria	Bacteroidetes	Bacteroidia	Bacteroidales	S24-7	?	?	0	2	10	0	4	1	0	0	0	0	0	0	0	0	0	0	0	0	0	0	1	0	0	0	0	0	0	0	0	0
OTU_812	Bacteria	Firmicutes	Clostridia	Clostridiales	Ruminococcaceae	?	?	0	0	0	0	0	0	0	2	9	0	1	0	0	1	2	2	0	0	0	0	0	0	0	0	0	0	0	0	0	1
OTU_813	Bacteria	Firmicutes	Clostridia	Clostridiales	Clostridiaceae	Clostridium	?	0	0	0	0	0	0	0	0	9	3	2	0	0	0	1	1	2	0	0	0	0	0	0	0	0	0	0	0	0	0
OTU_814	Bacteria	Proteobacteria	Alphaproteobacteria	?	?	?	?	3	2	10	1	0	2	0	0	0	0	0	0	0	0	0	0	0	0	0	0	0	0	0	0	0	0	0	0	0	0
OTU_815	Bacteria	Bacteroidetes	Bacteroidia	Bacteroidales	[Odoribacteraceae]	Odoribacter	?	0	0	0	0	0	0	0	0	1	2	1	1	1	0	0	0	6	0	0	0	0	0	2	0	0	4	0	0	0	0
OTU_816	Bacteria	Firmicutes	Clostridia	Clostridiales	?	?	?	0	0	0	0	0	1	0	0	5	2	3	0	3	0	0	0	0	0	0	0	0	0	2	0	1	0	0	0	1	0
OTU_817	Bacteria	Firmicutes	Clostridia	Clostridiales	Ruminococcaceae	?	?	1	3	10	0	0	3	0	0	0	0	0	0	0	0	0	0	0	0	1	0	0	0	0	0	0	0	0	0	0	0
OTU_818	Bacteria	TM7	TM7-3	CW040	F16	?	?	0	0	0	0	0	3	2	0	0	0	0	1	0	0	0	0	4	0	0	0	0	0	0	0	0	1	4	3	0	0
OTU_819	Bacteria	Firmicutes	Clostridia	Clostridiales	?	?	?	0	3	3	0	0	1	3	0	0	0	0	0	0	0	6	2	0	0	0	0	0	0	0	0	0	0	0	0	0	0
OTU_82	Bacteria	Firmicutes	Clostridia	Clostridiales	Lachnospiraceae	?	?	203	137	1101	370	112	478	445	454	325	417	438	223	251	367	304	447	507	139	566	152	225	684	315	130	161	124	401	229	149	130
OTU_820	Bacteria	TM7	TM7-3	CW040	F16	?	?	0	0	0	0	0	0	0	0	0	0	0	0	0	0	0	0	0	0	0	0	0	0	1	0	8	0	0	0	9	0
OTU_821	Bacteria	Firmicutes	Clostridia	Clostridiales	Lachnospiraceae	?	?	1	0	3	0	0	1	0	2	0	0	0	0	0	0	3	1	3	0	0	0	0	0	3	0	0	0	1	0	0	0
OTU_822	Bacteria	Bacteroidetes	Bacteroidia	Bacteroidales	S24-7	?	?	2	2	6	0	2	4	0	0	0	0	0	0	0	0	0	0	0	0	2	0	0	0	0	0	0	0	0	0	0	0
OTU_823	Bacteria	Firmicutes	Clostridia	Clostridiales	?	?	?	0	0	0	0	0	0	0	0	4	5	0	0	0	0	0	9	0	0	0	0	0	0	0	0	0	0	0	0	0	0
OTU_824	Bacteria	Firmicutes	Clostridia	Clostridiales	Lachnospiraceae	?	?	0	0	4	0	0	0	0	0	0	0	0	0	0	0	0	0	0	0	0	0	0	0	5	9	0	0	0	0	0	0
OTU_825	Bacteria	Firmicutes	Clostridia	Clostridiales	Ruminococcaceae	?	?	0	0	0	0	0	0	2	0	4	1	1	0	4	0	0	1	0	0	0	0	0	0	3	1	0	0	1	0	0	0
OTU_826	Bacteria	Bacteroidetes	Bacteroidia	Bacteroidales	S24-7	?	?	11	4	3	0	0	0	0	0	0	0	0	0	0	0	0	0	0	0	0	0	0	0	0	0	0	0	0	0	0	0
OTU_827	Bacteria	Firmicutes	Clostridia	Clostridiales	?	?	?	0	0	2	0	0	0	2	0	1	0	0	0	0	0	0	0	0	1	6	0	0	0	2	0	0	0	4	0	0	0
OTU_829	Bacteria	Firmicutes	Clostridia	Clostridiales	Lachnospiraceae	?	?	0	1	9	2	0	6	0	0	0	0	0	0	0	0	0	0	0	0	0	0	0	0	0	0	0	0	0	0	0	0
OTU_83	Bacteria	Bacteroidetes	Bacteroidia	Bacteroidales	[Odoribacteraceae]	Odoribacter	?	1731	1634	1800	603	1408	829	50	125	77	252	31	286	2	0	0	0	177	263	54	285	29	0	0	0	1	0	0	2	2	0
OTU_830	Bacteria	Firmicutes	Clostridia	Clostridiales	?	?	?	0	0	0	0	0	0	0	2	0	0	0	0	0	0	0	1	0	0	1	0	0	1	2	4	0	0	2	1	3	0
OTU_831	Bacteria	Firmicutes	Clostridia	Clostridiales	Lachnospiraceae	?	?	0	0	4	0	1	6	0	0	0	0	0	0	0	0	0	0	2	1	0	0	0	0	2	0	1	0	0	0	0	0
OTU_832	Bacteria	Bacteroidetes	Bacteroidia	Bacteroidales	S24-7	?	?	1	5	7	0	1	3	0	0	0	0	0	0	0	0	0	0	0	0	0	0	0	0	0	0	0	0	0	0	0	0
OTU_835	Bacteria	Bacteroidetes	Bacteroidia	Bacteroidales	S24-7	?	?	0	0	0	0	0	0	0	0	0	0	1	3	0	0	0	0	1	3	0	0	0	0	3	0	2	4	0	0	0	0
OTU_836	Bacteria	Firmicutes	Clostridia	Clostridiales	Ruminococcaceae	Oscillospira	?	0	0	0	0	0	0	3	0	0	0	0	4	2	1	3	1	3	0	0	0	0	0	0	0	0	0	0	0	0	0
OTU_837	Bacteria	Bacteroidetes	Bacteroidia	Bacteroidales	S24-7	?	?	0	1	0	4	0	0	0	0	1	0	0	1	0	0	0	0	0	5	2	0	0	0	2	0	0	0	0	0	0	1
OTU_838	Bacteria	Bacteroidetes	Bacteroidia	Bacteroidales	S24-7	?	?	0	1	6	0	4	5	0	0	0	0	0	0	0	1	0	0	0	0	0	0	0	0	0	0	0	0	0	0	0	0
OTU_84	Bacteria	Bacteroidetes	Bacteroidia	Bacteroidales	Bacteroidaceae	Bacteroides	?	992	803	1331	327	845	475	0	8	4	2	2	3	72	1	11	6	44	50	457	220	296	104	307	90	1635	150	150	222	596	42
OTU_840	Bacteria	Firmicutes	Clostridia	Clostridiales	Ruminococcaceae	Oscillospira	?	0	0	0	0	0	0	0	0	2	1	2	1	4	0	0	0	0	1	0	0	0	0	2	1	0	0	0	3	0	0
OTU_841	Bacteria	Firmicutes	Clostridia	Clostridiales	Ruminococcaceae	?	?	0	0	0	0	0	0	0	0	1	1	0	0	0	0	4	0	1	0	0	0	0	7	0	0	3	0	0	0	0	0
OTU_842	Bacteria	Tenericutes	Mollicutes	RF39	?	?	?	0	0	8	0	0	0	0	0	0	3	0	4	0	0	0	0	0	0	0	0	0	0	0	0	0	0	0	0	0	2
OTU_844	Bacteria	Firmicutes	Clostridia	Clostridiales	Ruminococcaceae	Anaerotruncus	?	0	0	0	0	0	0	0	0	3	2	4	0	2	0	2	4	0	0	0	0	0	0	0	0	0	0	0	0	0	0
OTU_845	Bacteria	Bacteroidetes	Bacteroidia	Bacteroidales	S24-7	?	?	4	2	6	0	4	0	0	0	0	0	0	0	0	0	0	0	0	0	0	0	0	0	0	0	0	0	0	0	0	0
OTU_846	Bacteria	Proteobacteria	Betaproteobacteria	Burkholderiales	Alcaligenaceae	Sutterella	?	5	3	8	0	0	0	0	0	0	0	0	0	0	0	0	0	0	0	0	0	0	0	0	0	0	0	0	0	0	0
OTU_847	Bacteria	Firmicutes	Clostridia	Clostridiales	Ruminococcaceae	?	?	0	0	0	0	0	0	0	2	0	0	4	7	0	0	0	0	0	0	0	3	0	0	0	0	0	0	0	0	0	0
OTU_848	Bacteria	Bacteroidetes	Bacteroidia	Bacteroidales	S24-7	?	?	0	3	9	1	2	1	0	0	0	0	0	0	0	0	0	0	0	0	0	0	0	0	0	0	0	0	0	0	0	0
OTU_849	Bacteria	Bacteroidetes	Bacteroidia	Bacteroidales	S24-7	?	?	1	3	2	1	6	3	0	0	0	0	0	0	0	0	0	0	0	0	0	0	0	0	0	0	0	0	0	0	0	0
OTU_85	Bacteria	Firmicutes	Clostridia	Clostridiales	Ruminococcaceae	Ruminococcus	?	276	137	4746	1829	139	1886	0	0	1	0	0	2	0	1	0	0	0	0	2	4	0	2	0	0	0	0	2	3	1	0
OTU_851	Bacteria	Firmicutes	Clostridia	Clostridiales	Lachnospiraceae	?	?	0	0	0	0	0	0	1	2	0	0	0	0	0	0	6	5	0	1	0	1	0	0	0	0	0	0	0	0	0	0
OTU_852	Bacteria	Bacteroidetes	Bacteroidia	Bacteroidales	S24-7	?	?	0	0	11	3	2	0	0	0	0	0	0	0	0	0	0	0	0	0	0	0	0	0	0	0	0	0	0	0	0	0
OTU_853	Bacteria	Firmicutes	Bacilli	Lactobacillales	Lactobacillaceae	Lactobacillus	?	0	0	0	0	0	0	0	0	0	0	0	0	0	1	1	0	0	0	0	0	0	5	0	3	4	0	0	0	0	2
OTU_854	Bacteria	Bacteroidetes	Bacteroidia	Bacteroidales	Rikenellaceae	?	?	4	0	0	0	0	0	0	0	1	1	0	3	0	2	0	0	1	0	0	2	0	0	0	0	0	0	1	0	1	0
OTU_855	Bacteria	Firmicutes	Clostridia	Clostridiales	?	?	?	0	0	6	0	0	0	0	0	0	0	0	0	0	0	0	0	0	0	0	0	0	0	2	5	0	0	0	0	0	3
OTU_856	Bacteria	Bacteroidetes	Bacteroidia	Bacteroidales	Rikenellaceae	AF12	?	2	2	0	1	0	0	0	0	0	0	0	0	0	0	5	0	0	2	0	1	0	1	1	0	0	0	0	0	1	0
OTU_857	Bacteria	Firmicutes	Clostridia	Clostridiales	?	?	?	6	3	1	0	6	0	0	0	0	0	0	0	0	0	0	0	0	0	0	0	0	0	0	0	0	0	0	0	0	0
OTU_858	Bacteria	Bacteroidetes	Bacteroidia	Bacteroidales	S24-7	?	?	3	1	2	0	0	0	0	2	0	1	3	0	0	0	0	0	1	1	0	0	0	0	1	0	0	0	0	0	0	1
OTU_859	Bacteria	Firmicutes	Clostridia	Clostridiales	?	?	?	0	0	6	0	0	0	0	0	0	0	0	0	0	0	0	0	0	0	1	5	2	0	0	0	0	1	0	0	0	1
OTU_86	Bacteria	Bacteroidetes	Bacteroidia	Bacteroidales	Porphyromonadaceae	Parabacteroides	distasonis	380	338	364	159	315	155	64	309	236	225	103	509	260	275	302	119	369	615	637	349	251	315	106	27	811	179	184	269	321	309
OTU_860	Bacteria	Firmicutes	Clostridia	Clostridiales	Ruminococcaceae	?	?	0	0	0	0	0	0	0	0	0	1	3	0	0	0	0	4	0	0	0	0	0	0	0	6	0	0	2	0	0	0
OTU_862	Bacteria	Firmicutes	Bacilli	Lactobacillales	Enterococcaceae	Enterococcus	?	0	0	0	0	0	0	0	1	0	0	0	0	4	0	0	0	2	0	2	0	0	0	0	2	0	0	5	0	0	0
OTU_863	Bacteria	Firmicutes	Erysipelotrichi	Erysipelotrichales	Erysipelotrichaceae	Allobaculum	?	0	0	0	0	0	0	0	0	0	0	0	1	1	1	0	0	0	0	0	1	3	3	0	5	0	0	0	0	1	0
OTU_865	Bacteria	Firmicutes	Clostridia	Clostridiales	?	?	?	0	0	8	2	3	2	0	0	0	0	0	0	0	0	0	0	0	0	0	0	0	0	0	0	0	0	0	0	0	0
OTU_866	Bacteria	Firmicutes	Clostridia	Clostridiales	?	?	?	0	0	3	4	0	1	0	0	0	0	2	0	3	0	0	1	0	0	0	0	0	1	0	0	0	0	0	0	0	0
OTU_867	Bacteria	Firmicutes	Clostridia	Clostridiales	Lachnospiraceae	?	?	0	0	0	0	0	0	0	5	0	5	0	0	0	0	1	0	0	2	0	2	0	0	0	0	0	0	0	0	0	0
OTU_868	Bacteria	Firmicutes	Clostridia	Clostridiales	?	?	?	0	0	0	0	0	0	1	4	0	0	0	0	2	0	2	0	2	0	0	0	0	0	0	0	0	0	0	0	4	0
OTU_869	Bacteria	Firmicutes	Bacilli	Lactobacillales	Aerococcaceae	?	?	0	0	0	0	0	0	0	0	0	0	0	0	0	0	0	0	0	5	0	0	1	0	2	7	0	0	0	0	0	0
OTU_87	Bacteria	Firmicutes	Clostridia	Clostridiales	Lachnospiraceae	?	?	8	9	1680	641	5	663	327	717	214	663	27	127	0	3	0	2	0	1	1443	0	401	1	32	28	7	13	579	0	10	850
OTU_871	Bacteria	Bacteroidetes	Bacteroidia	Bacteroidales	S24-7	?	?	0	0	0	0	0	2	0	0	0	0	0	2	0	0	0	0	0	0	3	0	2	0	0	0	0	4	1	0	1	0
OTU_872	Bacteria	Bacteroidetes	Bacteroidia	Bacteroidales	S24-7	?	?	0	1	2	0	0	0	0	0	0	0	0	0	2	0	0	0	0	0	0	0	0	2	0	0	5	0	0	2	1	0
OTU_874	Bacteria	Bacteroidetes	Bacteroidia	Bacteroidales	[Odoribacteraceae]	Odoribacter	?	0	0	0	0	0	0	0	0	0	0	0	0	9	0	0	0	0	2	0	0	0	0	0	0	0	0	2	1	1	0
OTU_877	Bacteria	Firmicutes	Clostridia	Clostridiales	?	?	?	0	0	0	0	0	0	0	0	0	0	3	0	9	0	0	1	0	0	0	0	0	0	0	2	0	0	0	0	0	0
OTU_878	Bacteria	Firmicutes	Clostridia	Clostridiales	Ruminococcaceae	Oscillospira	?	0	2	0	0	0	0	0	0	0	1	0	6	1	0	2	0	1	0	0	2	0	0	0	0	0	0	0	0	0	0
OTU_879	Bacteria	Firmicutes	Clostridia	Clostridiales	Ruminococcaceae	Oscillospira	?	0	0	0	0	0	0	0	2	0	0	0	0	0	0	0	0	0	0	0	0	0	0	7	4	0	0	2	0	0	0
OTU_88	Bacteria	Firmicutes	Clostridia	Clostridiales	Lachnospiraceae	?	?	146	81	654	217	85	250	205	220	199	256	356	134	248	130	222	412	181	63	249	155	126	126	1102	853	196	40	342	232	277	284
OTU_880	Bacteria	Firmicutes	Clostridia	Clostridiales	Ruminococcaceae	?	?	4	2	1	4	0	0	0	0	1	0	0	0	0	0	0	0	0	0	0	0	0	0	0	0	0	0	0	0	1	2
OTU_881	Bacteria	Firmicutes	Clostridia	Clostridiales	?	?	?	0	0	0	0	0	0	4	0	0	1	0	1	1	2	1	5	0	0	0	0	0	0	0	0	0	0	0	0	0	0
OTU_882	Bacteria	Bacteroidetes	Bacteroidia	Bacteroidales	S24-7	?	?	0	0	0	0	0	0	0	0	1	0	2	3	0	0	0	0	0	6	0	1	0	0	2	0	0	0	0	0	0	0
OTU_883	Bacteria	Firmicutes	Clostridia	Clostridiales	Ruminococcaceae	Oscillospira	?	0	0	0	1	0	0	0	0	0	3	1	0	0	0	2	0	0	0	3	0	0	0	0	0	0	0	1	4	0	0
OTU_885	Bacteria	Bacteroidetes	Bacteroidia	Bacteroidales	S24-7	?	?	1	2	1	3	1	0	0	0	0	0	0	0	0	0	0	0	0	0	4	0	1	0	0	1	1	0	0	0	0	0
OTU_887	Bacteria	Bacteroidetes	Bacteroidia	Bacteroidales	[Odoribacteraceae]	Odoribacter	?	0	0	0	0	0	0	0	0	0	0	0	0	0	0	0	0	0	0	0	0	0	0	3	0	3	3	4	0	2	0
OTU_888	Bacteria	Firmicutes	Clostridia	Clostridiales	Ruminococcaceae	Oscillospira	?	0	0	0	0	0	0	0	1	2	3	1	0	2	1	5	0	0	0	0	0	0	0	0	0	0	0	0	0	0	0
OTU_889	Bacteria	Tenericutes	Mollicutes	RF39	?	?	?	0	0	0	0	0	0	0	4	2	0	1	0	0	0	0	0	0	0	1	0	0	0	2	0	1	0	3	1	0	0
OTU_89	Bacteria	Bacteroidetes	Bacteroidia	Bacteroidales	[Odoribacteraceae]	Odoribacter	?	761	688	3572	944	578	1303	0	0	1	0	0	1	1	0	1	0	0	1	3	0	0	1	0	0	0	0	2	0	0	1
OTU_890	Bacteria	Firmicutes	Clostridia	Clostridiales	Lachnospiraceae	?	?	0	0	0	0	0	0	0	0	3	1	8	0	0	0	0	3	0	0	0	0	0	0	0	0	0	0	0	0	0	0
OTU_891	Bacteria	Bacteroidetes	Bacteroidia	Bacteroidales	S24-7	?	?	0	0	1	0	0	0	0	1	0	0	0	0	0	0	0	0	1	0	4	0	2	0	0	0	0	0	0	0	6	0
OTU_892	Bacteria	Bacteroidetes	Bacteroidia	Bacteroidales	[Odoribacteraceae]	Odoribacter	?	0	0	1	0	0	0	0	0	0	2	0	0	3	0	0	0	0	3	0	3	0	0	0	0	0	1	0	0	1	0
OTU_893	Bacteria	Bacteroidetes	Bacteroidia	Bacteroidales	?	?	?	0	0	2	2	3	2	0	0	0	0	0	0	0	0	0	0	4	0	0	0	0	0	0	0	1	0	0	0	0	0
OTU_894	Bacteria	Firmicutes	Clostridia	Clostridiales	?	?	?	0	0	0	0	0	0	8	0	0	2	0	0	0	0	0	0	0	0	0	4	0	0	0	0	0	0	0	0	0	0
OTU_895	Bacteria	Firmicutes	Clostridia	Clostridiales	Ruminococcaceae	?	?	0	0	0	0	0	0	0	0	0	0	2	0	0	0	0	2	3	3	0	0	0	2	0	0	0	0	0	0	0	2
OTU_896	Bacteria	TM7	TM7-3	CW040	F16	?	?	0	0	1	0	0	0	0	2	0	0	0	0	0	0	1	0	2	0	0	0	0	0	0	1	5	0	2	0	0	0
OTU_898	Bacteria	Bacteroidetes	Bacteroidia	Bacteroidales	S24-7	?	?	0	0	0	0	0	0	0	0	0	0	2	4	0	0	0	0	0	3	0	0	0	1	0	0	1	0	0	0	0	3
OTU_899	Bacteria	Bacteroidetes	Bacteroidia	Bacteroidales	S24-7	?	?	0	1	10	0	2	1	0	0	0	0	0	0	0	0	0	0	0	0	0	0	0	0	0	0	0	0	0	0	0	0
OTU_9	Bacteria	Firmicutes	Clostridia	Clostridiales	?	?	?	5962	3645	29295	9806	3780	11035	7214	4504	2963	6733	12696	3087	11248	4607	3705	6615	4747	3604	847	3306	534	4001	21382	11303	999	805	1866	969	1184	807
OTU_90	Bacteria	Firmicutes	Clostridia	Clostridiales	Lachnospiraceae	?	?	518	339	2585	1226	447	978	58	29	99	219	35	42	15	44	171	398	106	23	49	75	10	40	50	20	17	34	40	8	51	50
OTU_901	Bacteria	Bacteroidetes	Bacteroidia	Bacteroidales	Porphyromonadaceae	Parabacteroides	distasonis	0	1	7	2	2	1	0	0	0	0	0	1	0	0	0	0	0	0	0	0	0	0	0	0	0	0	0	0	0	0
OTU_902	Bacteria	Bacteroidetes	Bacteroidia	Bacteroidales	Rikenellaceae	AF12	?	0	0	0	0	0	0	0	0	1	3	0	0	0	0	4	0	3	0	0	0	0	0	0	0	0	0	0	2	1	0
OTU_903	Bacteria	Bacteroidetes	Bacteroidia	Bacteroidales	S24-7	?	?	1	1	3	4	5	0	0	0	0	0	0	0	0	0	0	0	0	0	0	0	0	0	0	0	0	0	0	0	0	0
OTU_904	Bacteria	Bacteroidetes	Bacteroidia	Bacteroidales	S24-7	?	?	0	0	1	0	0	0	0	0	0	0	0	4	0	0	0	0	0	4	0	0	0	0	0	0	1	0	2	2	0	0
OTU_905	Bacteria	Firmicutes	Clostridia	Clostridiales	?	?	?	0	0	0	0	0	0	6	0	2	0	0	0	0	0	2	3	0	1	0	0	0	0	0	0	0	0	0	0	0	0
OTU_908	Bacteria	Bacteroidetes	Bacteroidia	Bacteroidales	S24-7	?	?	0	0	0	0	0	0	0	0	1	0	1	2	0	0	0	2	2	0	0	0	0	0	2	0	2	0	0	0	1	1
OTU_91	Bacteria	Firmicutes	Clostridia	Clostridiales	Ruminococcaceae	?	?	59	46	609	168	29	194	595	88	192	597	652	93	426	507	709	1223	294	147	105	79	33	79	38	192	33	12	280	79	96	113
OTU_910	Bacteria	Firmicutes	Clostridia	Clostridiales	?	?	?	0	0	1	1	0	0	1	0	0	0	0	2	0	0	0	0	0	0	0	0	0	2	1	2	0	0	1	0	0	2
OTU_912	Bacteria	Firmicutes	Clostridia	Clostridiales	Lachnospiraceae	Roseburia	?	1	0	2	0	0	0	0	0	0	3	2	0	1	0	0	0	1	0	0	0	0	0	0	0	0	0	1	0	0	2
OTU_914	Bacteria	Bacteroidetes	Bacteroidia	Bacteroidales	[Odoribacteraceae]	Odoribacter	?	0	0	0	0	0	0	0	0	0	4	0	3	0	0	0	0	0	0	0	0	0	0	0	0	1	3	0	0	2	0
OTU_915	Bacteria	Firmicutes	Clostridia	Clostridiales	?	?	?	0	0	0	0	0	0	0	0	0	0	0	0	0	6	0	0	0	7	0	0	0	0	0	0	0	0	0	0	0	0
OTU_916	Bacteria	Firmicutes	Clostridia	Clostridiales	Ruminococcaceae	?	?	0	0	2	0	0	0	6	0	0	0	1	0	0	1	0	2	0	0	0	0	0	0	0	1	0	0	0	0	0	0
OTU_917	Bacteria	Bacteroidetes	Bacteroidia	Bacteroidales	S24-7	?	?	0	0	10	0	3	0	0	0	0	0	0	0	0	0	0	0	0	0	0	0	0	0	0	0	0	0	0	0	0	0
OTU_919	Bacteria	Firmicutes	Clostridia	Clostridiales	?	?	?	0	0	0	0	0	0	1	0	2	0	0	0	5	0	0	1	0	1	0	0	0	0	0	0	0	0	3	0	0	0
OTU_92	Bacteria	Bacteroidetes	Bacteroidia	Bacteroidales	S24-7	?	?	405	397	1231	331	467	396	60	98	252	135	57	186	121	135	146	64	183	285	192	156	102	96	321	203	438	264	128	169	369	341
OTU_920	Bacteria	Bacteroidetes	Bacteroidia	Bacteroidales	S24-7	?	?	1	0	3	1	4	4	0	0	0	0	0	0	0	0	0	0	0	0	0	0	0	0	0	0	0	0	0	0	0	0
OTU_921	Bacteria	Firmicutes	Clostridia	Clostridiales	Lachnospiraceae	?	?	0	0	0	0	0	0	1	0	2	0	0	0	2	1	2	2	1	2	0	0	0	0	0	0	0	0	0	0	0	0
OTU_922	Bacteria	Firmicutes	Bacilli	?	?	?	?	0	0	0	0	0	0	0	0	0	0	0	1	0	1	0	0	0	0	0	3	0	0	0	0	0	2	4	0	0	2
OTU_923	Bacteria	Bacteroidetes	Bacteroidia	Bacteroidales	S24-7	?	?	2	6	2	0	3	0	0	0	0	0	0	0	0	0	0	0	0	0	0	0	0	0	0	0	0	0	0	0	0	0
OTU_924	Bacteria	Bacteroidetes	Bacteroidia	Bacteroidales	S24-7	?	?	1	4	0	0	1	0	0	0	0	4	0	0	0	0	0	0	0	0	0	3	0	0	0	0	0	0	0	0	0	0
OTU_925	Bacteria	TM7	TM7-3	CW040	F16	?	?	0	0	0	0	0	0	0	1	1	0	1	0	0	0	0	0	3	0	1	1	0	1	0	2	0	0	1	0	0	1
OTU_926	Bacteria	Firmicutes	Clostridia	Clostridiales	Ruminococcaceae	Ruminococcus	?	0	0	0	0	0	0	0	1	0	0	5	0	3	0	0	1	2	0	1	0	0	0	0	0	0	0	0	0	0	0
OTU_927	Bacteria	Bacteroidetes	Bacteroidia	Bacteroidales	S24-7	?	?	0	0	0	0	0	0	0	0	2	0	2	0	0	0	0	0	0	0	1	1	0	0	0	0	4	0	3	0	0	0
OTU_93	Bacteria	Firmicutes	Clostridia	Clostridiales	?	?	?	673	460	3143	1129	431	1247	2	4	0	2	4	0	1	3	0	0	0	9	2	101	3	1	80	38	78	1	8	5	185	0
OTU_932	Bacteria	Bacteroidetes	Bacteroidia	Bacteroidales	?	?	?	0	0	0	0	0	0	0	0	1	4	0	0	5	0	1	0	0	0	0	0	0	0	0	0	1	0	0	0	0	0
OTU_933	Bacteria	Firmicutes	Clostridia	Clostridiales	Lachnospiraceae	?	?	0	0	2	0	0	0	0	0	0	0	1	0	3	0	0	2	0	0	0	0	0	0	0	0	0	0	0	2	0	2
OTU_935	Bacteria	Firmicutes	Clostridia	?	?	?	?	1	2	5	0	0	1	0	0	0	0	0	0	0	0	0	0	0	0	0	0	0	0	3	0	0	0	0	0	0	0
OTU_936	Bacteria	Bacteroidetes	Bacteroidia	Bacteroidales	S24-7	?	?	1	2	4	1	0	4	0	0	0	0	0	0	0	0	0	0	0	0	0	0	0	0	0	0	0	0	0	0	0	0
OTU_937	Bacteria	Firmicutes	Clostridia	Clostridiales	?	?	?	0	0	0	1	0	0	0	1	2	0	0	0	0	0	0	0	3	0	3	0	0	1	1	0	0	0	0	0	0	0
OTU_938	Bacteria	Bacteroidetes	Bacteroidia	Bacteroidales	S24-7	?	?	3	0	1	0	0	1	0	0	0	0	0	3	0	0	0	0	0	0	1	3	0	0	0	0	0	0	0	0	0	0
OTU_939	Bacteria	Firmicutes	Clostridia	Clostridiales	Ruminococcaceae	?	?	0	0	0	0	0	0	2	0	4	0	0	0	6	0	0	0	0	0	0	0	0	0	0	0	0	0	0	0	0	0
OTU_94	Bacteria	Firmicutes	Clostridia	Clostridiales	?	?	?	13	17	1363	187	8	157	657	219	64	987	386	136	1187	11	837	374	11	23	30	15	5	11	178	208	18	78	79	16	159	26
OTU_941	Bacteria	Bacteroidetes	Bacteroidia	Bacteroidales	Prevotellaceae	Prevotella	?	0	0	0	0	0	0	1	0	0	0	2	0	0	0	0	0	0	2	2	0	0	2	0	0	0	0	3	0	0	0
OTU_942	Bacteria	Bacteroidetes	Bacteroidia	Bacteroidales	S24-7	?	?	0	0	4	0	0	0	0	0	0	0	0	0	0	0	0	0	0	0	0	0	0	0	0	0	6	0	0	0	2	0
OTU_943	Bacteria	Bacteroidetes	Bacteroidia	Bacteroidales	?	?	?	0	0	2	0	0	0	0	0	0	0	0	0	0	2	1	0	0	2	0	0	0	0	1	0	1	0	0	1	1	1
OTU_944	Bacteria	Firmicutes	Bacilli	Lactobacillales	Lactobacillaceae	Lactobacillus	?	0	0	0	0	0	0	0	2	0	0	0	0	0	1	0	0	0	3	0	0	0	4	0	0	2	0	0	0	0	0
OTU_945	Bacteria	Firmicutes	Clostridia	Clostridiales	?	?	?	0	0	0	0	0	0	0	0	0	0	0	0	2	0	0	0	10	0	0	0	0	0	0	0	0	0	0	0	0	0
OTU_946	Bacteria	Bacteroidetes	Bacteroidia	Bacteroidales	Bacteroidaceae	Bacteroides	?	0	4	0	0	0	0	0	0	0	0	0	0	1	0	0	1	3	0	0	0	0	2	0	0	0	0	0	0	0	1
OTU_947	Bacteria	Bacteroidetes	Bacteroidia	Bacteroidales	[Odoribacteraceae]	Odoribacter	?	0	0	0	0	0	0	0	0	1	0	0	2	0	0	1	1	4	0	0	0	0	0	0	0	3	0	0	0	0	0
OTU_95	Bacteria	Bacteroidetes	Bacteroidia	Bacteroidales	S24-7	?	?	40	47	110	17	19	26	68	286	624	607	36	690	172	8	286	57	237	864	89	355	97	323	246	60	267	468	273	255	115	305
OTU_950	Bacteria	Bacteroidetes	Bacteroidia	Bacteroidales	S24-7	?	?	2	0	1	0	0	0	0	0	0	0	0	0	0	2	0	0	0	3	1	0	0	0	0	0	0	0	0	0	0	3
OTU_951	Bacteria	Firmicutes	Clostridia	Clostridiales	?	?	?	0	0	2	0	0	0	1	0	0	0	0	0	4	0	0	1	0	0	0	0	0	0	0	2	0	0	0	1	1	0
OTU_952	Bacteria	Firmicutes	Clostridia	Clostridiales	?	?	?	0	0	0	0	0	0	0	0	0	0	3	0	0	0	2	3	0	0	0	0	0	0	0	0	0	0	0	0	0	4
OTU_953	Bacteria	Bacteroidetes	Bacteroidia	Bacteroidales	?	?	?	2	1	6	2	0	0	0	0	0	0	0	0	0	0	0	0	0	0	1	0	0	0	0	0	0	0	0	0	0	0
OTU_954	Bacteria	Deferribacteres	Deferribacteres	Deferribacterales	?	?	?	0	0	2	5	0	2	0	0	0	2	0	0	1	0	0	0	0	0	0	0	0	0	0	0	0	0	0	0	0	0
OTU_955	Bacteria	Firmicutes	Clostridia	Clostridiales	Ruminococcaceae	Ruminococcus	?	2	0	2	0	0	0	0	1	0	0	1	0	0	0	0	2	0	0	1	1	0	0	1	0	0	0	1	0	0	0
OTU_957	Bacteria	Firmicutes	Clostridia	Clostridiales	Ruminococcaceae	Oscillospira	?	0	0	0	0	0	0	3	0	0	0	0	1	4	0	0	2	0	0	0	0	0	1	0	0	0	1	0	0	0	0
OTU_958	Bacteria	Proteobacteria	Deltaproteobacteria	Desulfovibrionales	Desulfovibrionaceae	Bilophila	?	0	0	0	0	0	0	6	1	1	0	0	0	1	0	0	1	0	0	0	0	0	0	2	0	0	0	0	0	0	0
OTU_959	Bacteria	Bacteroidetes	Bacteroidia	Bacteroidales	S24-7	?	?	8	0	3	1	0	0	0	0	0	0	0	0	0	0	0	0	0	0	0	0	0	0	0	0	0	0	0	0	0	0
OTU_96	Bacteria	Firmicutes	Clostridia	Clostridiales	?	?	?	1753	1271	1094	509	1320	480	4	2	2	4	7	2	381	18	66	60	18	10	0	6	1	0	0	0	2	4	0	0	2	0
OTU_961	Bacteria	Firmicutes	Clostridia	Clostridiales	Ruminococcaceae	?	?	0	0	0	0	0	0	5	0	0	1	0	0	1	0	0	0	0	0	0	1	0	0	0	0	0	0	0	0	0	4
OTU_962	Bacteria	Firmicutes	Clostridia	Clostridiales	Dehalobacteriaceae	Dehalobacterium	?	0	0	0	5	0	0	0	0	0	0	0	0	0	0	1	0	0	0	0	0	0	0	0	1	0	0	0	2	3	0
OTU_963	Bacteria	Bacteroidetes	Bacteroidia	Bacteroidales	S24-7	?	?	0	0	0	0	0	0	0	0	0	5	0	0	0	0	0	0	0	5	0	0	0	0	0	0	0	2	0	0	0	0
OTU_964	Bacteria	Bacteroidetes	Bacteroidia	Bacteroidales	S24-7	?	?	0	0	0	0	0	0	0	1	0	1	0	0	0	0	0	0	0	1	0	1	0	0	0	0	0	2	1	0	3	2
OTU_965	Bacteria	Tenericutes	Mollicutes	RF39	?	?	?	0	0	0	0	0	0	0	0	4	0	4	0	0	0	0	0	4	0	0	0	0	0	0	0	0	0	0	0	0	0
OTU_966	Bacteria	Bacteroidetes	Bacteroidia	Bacteroidales	S24-7	?	?	0	0	1	0	0	0	0	0	0	3	0	4	0	0	0	0	0	4	0	0	0	0	0	0	0	0	0	0	0	0
OTU_967	Bacteria	Proteobacteria	Deltaproteobacteria	Desulfovibrionales	Desulfovibrionaceae	Desulfovibrio	?	0	0	0	0	0	0	1	1	2	0	0	0	2	0	0	0	0	0	0	0	0	0	4	0	1	1	0	0	0	0
OTU_968	Bacteria	Bacteroidetes	Bacteroidia	Bacteroidales	[Odoribacteraceae]	Odoribacter	?	0	0	4	0	0	0	0	0	0	0	0	2	0	0	0	2	0	0	0	0	0	0	0	0	2	2	0	0	0	0
OTU_969	Bacteria	Firmicutes	Clostridia	Clostridiales	Ruminococcaceae	?	?	1	0	1	0	0	0	0	0	0	0	0	0	0	0	0	0	0	0	1	2	0	3	0	0	3	0	0	0	0	0
OTU_97	Bacteria	Firmicutes	Clostridia	Clostridiales	Lachnospiraceae	?	?	868	538	2449	822	582	883	2	0	1	1	0	0	4	18	8	4	233	2	9	27	6	11	322	133	3	6	8	0	1	3
OTU_970	Bacteria	Bacteroidetes	Bacteroidia	Bacteroidales	S24-7	?	?	0	1	2	0	0	0	0	0	0	1	0	2	0	0	0	0	1	1	0	2	1	0	0	0	0	0	0	0	0	0
OTU_973	Bacteria	Firmicutes	Clostridia	Clostridiales	Lachnospiraceae	?	?	0	0	0	0	0	0	2	1	0	6	0	1	0	0	0	0	1	0	0	0	0	0	0	0	0	0	0	0	0	0
OTU_974	Bacteria	Firmicutes	Clostridia	Clostridiales	Ruminococcaceae	?	?	0	0	0	0	0	0	0	0	0	0	0	0	0	0	3	0	0	0	0	0	2	0	0	0	0	0	2	0	0	4
OTU_975	Bacteria	Firmicutes	Erysipelotrichi	Erysipelotrichales	Erysipelotrichaceae	Allobaculum	?	0	0	0	0	0	0	0	0	1	0	0	0	0	0	0	0	0	1	0	0	0	3	0	0	1	0	0	0	0	5
OTU_977	Bacteria	Bacteroidetes	Bacteroidia	Bacteroidales	S24-7	?	?	5	0	0	0	0	0	0	0	0	0	0	0	0	0	2	0	0	2	0	1	0	0	0	0	0	0	0	0	0	1
OTU_978	Bacteria	Bacteroidetes	Bacteroidia	Bacteroidales	?	?	?	0	0	0	0	0	0	0	0	4	0	0	0	0	0	1	0	0	0	0	0	0	3	1	0	0	0	0	0	2	0
OTU_98	Bacteria	Bacteroidetes	Bacteroidia	Bacteroidales	S24-7	?	?	1437	1442	1179	251	1525	651	0	0	0	4	2	0	0	1	0	0	0	1	0	0	1	2	0	0	0	0	1	1	0	1
OTU_980	Bacteria	Firmicutes	Clostridia	Clostridiales	[Mogibacteriaceae]	?	?	0	0	0	0	0	0	3	0	0	0	0	1	5	0	0	2	0	0	0	0	0	0	0	0	0	0	0	0	0	0
OTU_981	Bacteria	Firmicutes	Clostridia	Clostridiales	?	?	?	0	0	0	1	0	1	0	0	0	0	1	3	0	0	0	0	0	0	2	1	0	0	1	0	1	0	0	0	0	0
OTU_983	Bacteria	Firmicutes	Clostridia	Clostridiales	Lachnospiraceae	Dorea	?	0	0	0	0	0	0	0	0	0	0	0	0	0	2	0	0	0	0	0	0	0	2	0	0	0	3	0	0	0	4
OTU_985	Bacteria	Bacteroidetes	Bacteroidia	Bacteroidales	Bacteroidaceae	Bacteroides	plebeius	0	0	0	0	3	0	0	2	0	0	0	0	0	0	0	0	0	0	0	0	0	0	3	1	0	2	0	0	0	0
OTU_989	Bacteria	Firmicutes	Clostridia	Clostridiales	Ruminococcaceae	?	?	0	0	3	3	2	3	0	0	0	0	0	0	0	0	0	0	0	0	0	0	0	0	0	0	0	0	0	0	0	0
OTU_99	Bacteria	Firmicutes	Clostridia	Clostridiales	Ruminococcaceae	?	?	0	1	17	2	0	10	318	313	406	620	496	462	268	221	451	354	186	294	143	123	78	178	531	218	124	196	157	62	194	57
OTU_991	Bacteria	Bacteroidetes	Bacteroidia	Bacteroidales	S24-7	?	?	0	0	0	0	4	2	0	0	0	0	0	0	0	0	0	0	0	0	0	5	0	0	0	0	0	0	0	0	0	0
OTU_992	Bacteria	Firmicutes	Clostridia	Clostridiales	Ruminococcaceae	Oscillospira	?	0	0	0	3	0	0	0	0	0	0	0	0	0	0	1	0	0	3	2	0	0	0	0	0	0	0	0	0	0	2
OTU_993	Bacteria	Bacteroidetes	Bacteroidia	Bacteroidales	S24-7	?	?	3	1	7	0	0	0	0	0	0	0	0	0	0	0	0	0	0	0	0	0	0	0	0	0	0	0	0	0	0	0
OTU_994	Bacteria	Firmicutes	Clostridia	Clostridiales	Ruminococcaceae	?	?	1	0	1	0	0	0	4	0	0	0	0	0	0	0	0	0	0	1	1	1	0	0	1	0	0	0	0	1	0	0
OTU_995	Bacteria	Firmicutes	Clostridia	Clostridiales	?	?	?	0	0	0	0	0	0	0	0	1	0	2	0	4	0	0	1	0	0	2	0	0	0	0	0	0	0	1	0	0	0
OTU_996	Bacteria	Firmicutes	Clostridia	Clostridiales	Ruminococcaceae	?	?	0	0	0	0	0	0	0	0	1	2	1	2	0	0	0	2	0	0	0	0	0	1	1	1	0	0	0	0	0	0
OTU_997	Bacteria	Tenericutes	Mollicutes	RF39	?	?	?	0	0	8	0	0	3	0	0	0	0	0	0	0	0	0	0	0	0	0	0	0	0	0	0	0	0	0	0	0	0
OTU_998	Bacteria	Firmicutes	Clostridia	Clostridiales	Ruminococcaceae	?	?	0	0	8	0	0	3	0	0	0	0	0	0	0	0	0	0	0	0	0	0	0	0	0	0	0	0	0	0	0	0
OTU_999	Bacteria	Firmicutes	Clostridia	Clostridiales	?	?	?	0	0	6	1	0	3	0	0	0	0	0	0	0	0	0	0	0	0	0	0	0	0	0	0	0	0	1	0	0	0
